# Supplementary material for: Multi-omics analyses reveal the virulence differentiation underlying natural variation in Burkholderia gladioli
Source: Appl Environ Microbiol. 2025 Nov 19;91(12):e01685-25. doi: 10.1128/aem.01685-25 (PMC12724388; doi:10.1128/aem.01685-25)
Supplement: Table S2 — DEGs identified in ZJ-MD relative to ZJ-SD. [file aem.01685-25-s0003.xlsx]

## Sheet: Sheet1
Table S2: Differentially expressed genes (DEGs) identified in ZJ-MD relative to ZJ-SD.
Gene id	Log2FoldChange	P value	Regulation	Chromosome
gene-JKG63_RS02340	-3.28538	0	down	gi|1958621389|ref|NZ_CP068049.1|
gene-JKG63_RS02345	-3.49353	0	down	gi|1958621389|ref|NZ_CP068049.1|
gene-JKG63_RS02350	-3.41058	0	down	gi|1958621389|ref|NZ_CP068049.1|
gene-JKG63_RS08975	-2.86264	0	down	gi|1958621389|ref|NZ_CP068049.1|
gene-JKG63_RS25275	-3.3467	0	down	gi|1958621390|ref|NZ_CP068050.1|
gene-JKG63_RS30530	4.15435	0	up	gi|1958621390|ref|NZ_CP068050.1|
gene-JKG63_RS31485	-4.71956	0	down	gi|1958621390|ref|NZ_CP068050.1|
gene-JKG63_RS34345	-3.30927	0	down	gi|1958621390|ref|NZ_CP068050.1|
gene-JKG63_RS30535	4.12235	0	up	gi|1958621390|ref|NZ_CP068050.1|
gene-JKG63_RS03370	-5.78764	0	down	gi|1958621389|ref|NZ_CP068049.1|
gene-JKG63_RS24350	2.4922	6e-297	up	gi|1958621390|ref|NZ_CP068050.1|
gene-JKG63_RS33050	-2.55799	1e-295	down	gi|1958621390|ref|NZ_CP068050.1|
gene-JKG63_RS14600	-2.47613	4.17451e-293	down	gi|1958621389|ref|NZ_CP068049.1|
gene-JKG63_RS14595	-2.19645	1.45864e-288	down	gi|1958621389|ref|NZ_CP068049.1|
gene-JKG63_RS14585	-2.94964	1.51373e-287	down	gi|1958621389|ref|NZ_CP068049.1|
gene-JKG63_RS33045	-2.46017	7.77447e-263	down	gi|1958621390|ref|NZ_CP068050.1|
gene-JKG63_RS01740	-2.30848	3.05978e-261	down	gi|1958621389|ref|NZ_CP068049.1|
gene-JKG63_RS16705	-3.0662	4.31904e-258	down	gi|1958621389|ref|NZ_CP068049.1|
gene-JKG63_RS31765	-2.66461	1.40948e-255	down	gi|1958621390|ref|NZ_CP068050.1|
gene-JKG63_RS23975	2.03587	1.88382e-251	up	gi|1958621390|ref|NZ_CP068050.1|
gene-JKG63_RS08700	2.23263	1.79632e-248	up	gi|1958621389|ref|NZ_CP068049.1|
gene-JKG63_RS20525	3.46309	9.96034e-245	up	gi|1958621390|ref|NZ_CP068050.1|
gene-JKG63_RS14590	-2.31196	1.31909e-230	down	gi|1958621389|ref|NZ_CP068049.1|
gene-JKG63_RS02280	3.67712	1.53217e-226	up	gi|1958621389|ref|NZ_CP068049.1|
gene-JKG63_RS04430	2.62094	3.92576e-226	up	gi|1958621389|ref|NZ_CP068049.1|
gene-JKG63_RS04445	1.96959	4.3819e-224	up	gi|1958621389|ref|NZ_CP068049.1|
gene-JKG63_RS18175	-1.84525	3.89944e-214	down	gi|1958621389|ref|NZ_CP068049.1|
gene-JKG63_RS08095	1.87913	1.83281e-212	up	gi|1958621389|ref|NZ_CP068049.1|
gene-JKG63_RS04175	-1.99648	2.30393e-210	down	gi|1958621389|ref|NZ_CP068049.1|
gene-JKG63_RS02320	-3.24393	9.3237e-205	down	gi|1958621389|ref|NZ_CP068049.1|
gene-JKG63_RS25280	-3.65537	6.55102e-200	down	gi|1958621390|ref|NZ_CP068050.1|
gene-JKG63_RS14000	3.62656	6.04203e-199	up	gi|1958621389|ref|NZ_CP068049.1|
gene-JKG63_RS20410	-1.822	6.1304e-198	down	gi|1958621390|ref|NZ_CP068050.1|
gene-JKG63_RS09510	1.46241	7.78937e-194	up	gi|1958621389|ref|NZ_CP068049.1|
gene-JKG63_RS17270	1.49435	3.41086e-188	up	gi|1958621389|ref|NZ_CP068049.1|
gene-JKG63_RS30170	-3.82783	1.22351e-183	down	gi|1958621390|ref|NZ_CP068050.1|
gene-JKG63_RS01015	-1.43123	2.35472e-182	down	gi|1958621389|ref|NZ_CP068049.1|
gene-JKG63_RS16700	-2.66987	1.03268e-179	down	gi|1958621389|ref|NZ_CP068049.1|
gene-JKG63_RS24565	1.57249	3.29043e-175	up	gi|1958621390|ref|NZ_CP068050.1|
gene-JKG63_RS02355	-3.08344	7.60804e-172	down	gi|1958621389|ref|NZ_CP068049.1|
gene-JKG63_RS31490	-3.74064	1.4539e-168	down	gi|1958621390|ref|NZ_CP068050.1|
gene-JKG63_RS09910	-3.33587	5.18715e-168	down	gi|1958621389|ref|NZ_CP068049.1|
gene-JKG63_RS30165	-3.51826	2.39418e-163	down	gi|1958621390|ref|NZ_CP068050.1|
gene-JKG63_RS09860	-3.58858	1.19315e-159	down	gi|1958621389|ref|NZ_CP068049.1|
gene-JKG63_RS09515	1.47787	3.57116e-159	up	gi|1958621389|ref|NZ_CP068049.1|
gene-JKG63_RS10695	-2.94704	1.24426e-158	down	gi|1958621389|ref|NZ_CP068049.1|
gene-JKG63_RS10525	-1.5172	1.67462e-155	down	gi|1958621389|ref|NZ_CP068049.1|
gene-JKG63_RS20415	-1.65786	2.36372e-150	down	gi|1958621390|ref|NZ_CP068050.1|
gene-JKG63_RS15070	-3.80391	1.10152e-146	down	gi|1958621389|ref|NZ_CP068049.1|
gene-JKG63_RS01355	1.65562	8.25232e-145	up	gi|1958621389|ref|NZ_CP068049.1|
gene-JKG63_RS32930	-2.36023	9.82442e-143	down	gi|1958621390|ref|NZ_CP068050.1|
gene-JKG63_RS27845	-1.97954	3.2829e-141	down	gi|1958621390|ref|NZ_CP068050.1|
gene-JKG63_RS16480	-1.70481	8.84029e-141	down	gi|1958621389|ref|NZ_CP068049.1|
gene-JKG63_RS04205	-1.46461	1.06217e-140	down	gi|1958621389|ref|NZ_CP068049.1|
gene-JKG63_RS04225	-1.7283	1.96299e-137	down	gi|1958621389|ref|NZ_CP068049.1|
gene-JKG63_RS32220	-2.01326	5.76681e-137	down	gi|1958621390|ref|NZ_CP068050.1|
gene-JKG63_RS10690	-1.43529	8.16279e-137	down	gi|1958621389|ref|NZ_CP068049.1|
gene-JKG63_RS26630	-2.62586	1.80896e-136	down	gi|1958621390|ref|NZ_CP068050.1|
gene-JKG63_RS08100	1.3479	7.71308e-135	up	gi|1958621389|ref|NZ_CP068049.1|
gene-JKG63_RS26655	-3.51885	2.11278e-131	down	gi|1958621390|ref|NZ_CP068050.1|
gene-JKG63_RS00780	-2.84086	4.69156e-130	down	gi|1958621389|ref|NZ_CP068049.1|
gene-JKG63_RS04220	-1.71792	1.27412e-129	down	gi|1958621389|ref|NZ_CP068049.1|
gene-JKG63_RS32935	-2.95008	1.60808e-123	down	gi|1958621390|ref|NZ_CP068050.1|
gene-JKG63_RS23970	1.80845	4.51308e-123	up	gi|1958621390|ref|NZ_CP068050.1|
gene-JKG63_RS00155	-4.99859	2.35485e-119	down	gi|1958621389|ref|NZ_CP068049.1|
gene-JKG63_RS23960	1.52115	8.45191e-119	up	gi|1958621390|ref|NZ_CP068050.1|
gene-JKG63_RS01620	1.29957	1.24567e-117	up	gi|1958621389|ref|NZ_CP068049.1|
gene-JKG63_RS33040	-2.56503	3.06851e-113	down	gi|1958621390|ref|NZ_CP068050.1|
gene-JKG63_RS04240	-2.00515	6.35431e-113	down	gi|1958621389|ref|NZ_CP068049.1|
gene-JKG63_RS28335	-1.76485	4.95457e-105	down	gi|1958621390|ref|NZ_CP068050.1|
gene-JKG63_RS02325	-5.09174	4.2493e-103	down	gi|1958621389|ref|NZ_CP068049.1|
gene-JKG63_RS01085	-1.23315	6.82696e-103	down	gi|1958621389|ref|NZ_CP068049.1|
gene-JKG63_RS31505	-1.10252	6.45009e-101	down	gi|1958621390|ref|NZ_CP068050.1|
gene-JKG63_RS17800	-1.25515	2.20769e-100	down	gi|1958621389|ref|NZ_CP068049.1|
gene-JKG63_RS14580	-2.39846	6.0298e-100	down	gi|1958621389|ref|NZ_CP068049.1|
gene-JKG63_RS04415	1.41853	2.44672e-99	up	gi|1958621389|ref|NZ_CP068049.1|
gene-JKG63_RS27735	1.53049	9.31983e-99	up	gi|1958621390|ref|NZ_CP068050.1|
gene-JKG63_RS20625	-1.06275	5.57e-98	down	gi|1958621390|ref|NZ_CP068050.1|
gene-JKG63_RS01075	-1.19863	9.89712e-97	down	gi|1958621389|ref|NZ_CP068049.1|
gene-JKG63_RS01065	-1.26046	4.55004e-95	down	gi|1958621389|ref|NZ_CP068049.1|
gene-JKG63_RS35030	-1.92552	1.01568e-94	down	gi|1958621391|ref|NZ_CP068051.1|
gene-JKG63_RS23180	2.07216	1.28732e-93	up	gi|1958621390|ref|NZ_CP068050.1|
gene-JKG63_RS15540	-1.58515	2.3724e-93	down	gi|1958621389|ref|NZ_CP068049.1|
gene-JKG63_RS13700	-2.44543	3.99058e-92	down	gi|1958621389|ref|NZ_CP068049.1|
gene-JKG63_RS31015	-1.17367	7.17465e-92	down	gi|1958621390|ref|NZ_CP068050.1|
gene-JKG63_RS04435	1.93902	7.24183e-91	up	gi|1958621389|ref|NZ_CP068049.1|
gene-JKG63_RS29885	2.86205	1.1515e-90	up	gi|1958621390|ref|NZ_CP068050.1|
gene-JKG63_RS00860	-1.12785	2.78526e-90	down	gi|1958621389|ref|NZ_CP068049.1|
gene-JKG63_RS19090	1.63979	4.34766e-89	up	gi|1958621390|ref|NZ_CP068050.1|
gene-JKG63_RS19080	2.17229	5.18483e-89	up	gi|1958621390|ref|NZ_CP068050.1|
gene-JKG63_RS28340	-1.41767	7.06658e-89	down	gi|1958621390|ref|NZ_CP068050.1|
gene-JKG63_RS33055	-2.18831	7.99668e-89	down	gi|1958621390|ref|NZ_CP068050.1|
gene-JKG63_RS08705	2.47936	1.75785e-88	up	gi|1958621389|ref|NZ_CP068049.1|
gene-JKG63_RS01055	-1.29113	3.46684e-88	down	gi|1958621389|ref|NZ_CP068049.1|
gene-JKG63_RS25865	-1.89101	3.34065e-85	down	gi|1958621390|ref|NZ_CP068050.1|
gene-JKG63_RS02275	3.23938	5.48427e-85	up	gi|1958621389|ref|NZ_CP068049.1|
gene-JKG63_RS11790	-4.36618	1.11096e-84	down	gi|1958621389|ref|NZ_CP068049.1|
gene-JKG63_RS30155	-3.12983	3.3641e-84	down	gi|1958621390|ref|NZ_CP068050.1|
gene-JKG63_RS24730	-2.47463	8.56193e-84	down	gi|1958621390|ref|NZ_CP068050.1|
gene-JKG63_RS23965	1.70658	8.61217e-81	up	gi|1958621390|ref|NZ_CP068050.1|
gene-JKG63_RS00775	-2.80865	3.08548e-80	down	gi|1958621389|ref|NZ_CP068049.1|
gene-JKG63_RS04440	1.63871	4.36086e-78	up	gi|1958621389|ref|NZ_CP068049.1|
gene-JKG63_RS29230	2.4108	1.00996e-77	up	gi|1958621390|ref|NZ_CP068050.1|
gene-JKG63_RS16630	1.1101	8.31405e-77	up	gi|1958621389|ref|NZ_CP068049.1|
gene-JKG63_RS22070	1.31794	1.17577e-76	up	gi|1958621390|ref|NZ_CP068050.1|
gene-JKG63_RS21875	-1.74406	1.1959e-76	down	gi|1958621390|ref|NZ_CP068050.1|
gene-JKG63_RS04425	1.24008	2.79397e-75	up	gi|1958621389|ref|NZ_CP068049.1|
gene-JKG63_RS27740	1.37027	1.17113e-74	up	gi|1958621390|ref|NZ_CP068050.1|
gene-JKG63_RS33990	2.3871	2.2983e-74	up	gi|1958621390|ref|NZ_CP068050.1|
gene-JKG63_RS15535	-1.52281	8.20721e-74	down	gi|1958621389|ref|NZ_CP068049.1|
gene-JKG63_RS00415	-2.82205	1.14337e-72	down	gi|1958621389|ref|NZ_CP068049.1|
gene-JKG63_RS17115	-1.03192	1.12518e-71	down	gi|1958621389|ref|NZ_CP068049.1|
gene-JKG63_RS17395	3.80794	1.81464e-71	up	gi|1958621389|ref|NZ_CP068049.1|
gene-JKG63_RS27730	1.64943	3.82867e-71	up	gi|1958621390|ref|NZ_CP068050.1|
gene-JKG63_RS28075	-1.77563	8.80757e-71	down	gi|1958621390|ref|NZ_CP068050.1|
gene-JKG63_RS01105	-1.18133	5.77055e-70	down	gi|1958621389|ref|NZ_CP068049.1|
gene-JKG63_RS17795	-1.17039	7.5366e-70	down	gi|1958621389|ref|NZ_CP068049.1|
gene-JKG63_RS01855	1.28829	1.04261e-69	up	gi|1958621389|ref|NZ_CP068049.1|
gene-JKG63_RS00580	1.77372	1.0949e-69	up	gi|1958621389|ref|NZ_CP068049.1|
gene-JKG63_RS01390	-0.975218	1.13442e-68	no-diff	gi|1958621389|ref|NZ_CP068049.1|
gene-JKG63_RS14655	1.3686	1.52681e-68	up	gi|1958621389|ref|NZ_CP068049.1|
gene-JKG63_RS10920	0.924218	1.65517e-68	no-diff	gi|1958621389|ref|NZ_CP068049.1|
gene-JKG63_RS08305	0.965189	5.71228e-68	no-diff	gi|1958621389|ref|NZ_CP068049.1|
gene-JKG63_RS09885	-3.68234	3.57073e-66	down	gi|1958621389|ref|NZ_CP068049.1|
gene-JKG63_RS33265	-1.74265	4.14486e-65	down	gi|1958621390|ref|NZ_CP068050.1|
gene-JKG63_RS01010	-0.952121	1.24206e-64	no-diff	gi|1958621389|ref|NZ_CP068049.1|
gene-JKG63_RS24735	-1.20514	2.316e-64	down	gi|1958621390|ref|NZ_CP068050.1|
gene-JKG63_RS05610	-1.05837	3.3829e-64	down	gi|1958621389|ref|NZ_CP068049.1|
gene-JKG63_RS02740	-0.855718	1.43974e-62	no-diff	gi|1958621389|ref|NZ_CP068049.1|
gene-JKG63_RS01095	-1.42929	3.08322e-62	down	gi|1958621389|ref|NZ_CP068049.1|
gene-JKG63_RS16145	-1.41495	1.15866e-61	down	gi|1958621389|ref|NZ_CP068049.1|
gene-JKG63_RS01060	-0.961467	2.75417e-60	no-diff	gi|1958621389|ref|NZ_CP068049.1|
gene-JKG63_RS01385	-1.41447	2.04901e-59	down	gi|1958621389|ref|NZ_CP068049.1|
gene-JKG63_RS26640	-2.51668	3.193e-59	down	gi|1958621390|ref|NZ_CP068050.1|
gene-JKG63_RS01505	0.800318	4.90015e-59	no-diff	gi|1958621389|ref|NZ_CP068049.1|
gene-JKG63_RS32360	-2.01328	6.42023e-59	down	gi|1958621390|ref|NZ_CP068050.1|
gene-JKG63_RS04230	-1.22852	1.07788e-58	down	gi|1958621389|ref|NZ_CP068049.1|
gene-JKG63_RS08710	1.61153	3.17422e-58	up	gi|1958621389|ref|NZ_CP068049.1|
gene-JKG63_RS11185	0.977119	4.94281e-58	no-diff	gi|1958621389|ref|NZ_CP068049.1|
gene-JKG63_RS10035	-2.47446	5.72849e-58	down	gi|1958621389|ref|NZ_CP068049.1|
gene-JKG63_RS08300	0.948798	1.10118e-57	no-diff	gi|1958621389|ref|NZ_CP068049.1|
gene-JKG63_RS01690	0.930545	1.17851e-57	no-diff	gi|1958621389|ref|NZ_CP068049.1|
gene-JKG63_RS26635	-3.78202	4.44714e-57	down	gi|1958621390|ref|NZ_CP068050.1|
gene-JKG63_RS15505	-0.851479	5.12433e-57	no-diff	gi|1958621389|ref|NZ_CP068049.1|
gene-JKG63_RS02460	1.53711	5.41189e-57	up	gi|1958621389|ref|NZ_CP068049.1|
gene-JKG63_RS01485	0.903735	7.6204e-57	no-diff	gi|1958621389|ref|NZ_CP068049.1|
gene-JKG63_RS13795	-0.926608	5.83178e-56	no-diff	gi|1958621389|ref|NZ_CP068049.1|
gene-JKG63_RS20635	-1.62559	8.05727e-56	down	gi|1958621390|ref|NZ_CP068050.1|
gene-JKG63_RS01120	-1.20055	4.31881e-54	down	gi|1958621389|ref|NZ_CP068049.1|
gene-JKG63_RS17835	-0.932965	6.53524e-54	no-diff	gi|1958621389|ref|NZ_CP068049.1|
gene-JKG63_RS15260	1.70133	2.55568e-53	up	gi|1958621389|ref|NZ_CP068049.1|
gene-JKG63_RS11610	3.52622	7.14938e-53	up	gi|1958621389|ref|NZ_CP068049.1|
gene-JKG63_RS08320	1.42277	1.96058e-52	up	gi|1958621389|ref|NZ_CP068049.1|
gene-JKG63_RS00810	-2.4676	4.73863e-52	down	gi|1958621389|ref|NZ_CP068049.1|
gene-JKG63_RS01090	-1.22355	8.53114e-52	down	gi|1958621389|ref|NZ_CP068049.1|
gene-JKG63_RS08295	0.766146	9.77485e-52	no-diff	gi|1958621389|ref|NZ_CP068049.1|
gene-JKG63_RS24650	-0.929119	1.25338e-51	no-diff	gi|1958621390|ref|NZ_CP068050.1|
gene-JKG63_RS19085	1.70756	6.09398e-51	up	gi|1958621390|ref|NZ_CP068050.1|
gene-JKG63_RS09870	-2.69427	7.62047e-51	down	gi|1958621389|ref|NZ_CP068049.1|
gene-JKG63_RS02285	-1.04864	7.73254e-51	down	gi|1958621389|ref|NZ_CP068049.1|
gene-JKG63_RS02360	-3.15865	1.14346e-50	down	gi|1958621389|ref|NZ_CP068049.1|
gene-JKG63_RS01490	1.16279	1.56841e-50	up	gi|1958621389|ref|NZ_CP068049.1|
gene-JKG63_RS10065	-2.13686	6.38508e-50	down	gi|1958621389|ref|NZ_CP068049.1|
gene-JKG63_RS30160	-3.12583	1.59877e-49	down	gi|1958621390|ref|NZ_CP068050.1|
gene-JKG63_RS15265	-0.760873	4.79097e-49	no-diff	gi|1958621389|ref|NZ_CP068049.1|
gene-JKG63_RS13800	-0.879831	6.23778e-49	no-diff	gi|1958621389|ref|NZ_CP068049.1|
gene-JKG63_RS08415	2.02595	8.06663e-49	up	gi|1958621389|ref|NZ_CP068049.1|
gene-JKG63_RS25285	-3.40282	1.35606e-48	down	gi|1958621390|ref|NZ_CP068050.1|
gene-JKG63_RS04210	-1.29323	1.70606e-48	down	gi|1958621389|ref|NZ_CP068049.1|
gene-JKG63_RS01685	1.08579	6.7175e-48	up	gi|1958621389|ref|NZ_CP068049.1|
gene-JKG63_RS31960	-1.35719	7.31923e-48	down	gi|1958621390|ref|NZ_CP068050.1|
gene-JKG63_RS08950	-0.905309	8.22935e-48	no-diff	gi|1958621389|ref|NZ_CP068049.1|
gene-JKG63_RS02705	-0.812944	8.38581e-48	no-diff	gi|1958621389|ref|NZ_CP068049.1|
gene-JKG63_RS16475	-1.2498	9.09513e-48	down	gi|1958621389|ref|NZ_CP068049.1|
gene-JKG63_RS30540	2.0892	7.31104e-47	up	gi|1958621390|ref|NZ_CP068050.1|
gene-JKG63_RS15105	1.86728	9.74844e-47	up	gi|1958621389|ref|NZ_CP068049.1|
gene-JKG63_RS33850	1.6222	1.6496e-46	up	gi|1958621390|ref|NZ_CP068050.1|
gene-JKG63_RS17520	-1.03696	2.33556e-46	down	gi|1958621389|ref|NZ_CP068049.1|
gene-JKG63_RS23980	1.84357	1.63042e-45	up	gi|1958621390|ref|NZ_CP068050.1|
gene-JKG63_RS04420	1.53685	2.3462e-45	up	gi|1958621389|ref|NZ_CP068049.1|
gene-JKG63_RS10015	-2.34805	6.29629e-45	down	gi|1958621389|ref|NZ_CP068049.1|
gene-JKG63_RS15170	-0.716548	9.20442e-45	no-diff	gi|1958621389|ref|NZ_CP068049.1|
gene-JKG63_RS23055	-2.56022	2.09262e-44	down	gi|1958621390|ref|NZ_CP068050.1|
gene-JKG63_RS35385	1.48277	2.5405e-44	up	gi|1958621389|ref|NZ_CP068049.1|
gene-JKG63_RS30520	-1.33607	2.80201e-44	down	gi|1958621390|ref|NZ_CP068050.1|
gene-JKG63_RS08425	1.13426	3.82255e-44	up	gi|1958621389|ref|NZ_CP068049.1|
gene-JKG63_RS01080	-1.0497	5.07408e-44	down	gi|1958621389|ref|NZ_CP068049.1|
gene-JKG63_RS20360	0.758696	5.95465e-44	no-diff	gi|1958621390|ref|NZ_CP068050.1|
gene-JKG63_RS28665	1.67917	1.22861e-43	up	gi|1958621390|ref|NZ_CP068050.1|
gene-JKG63_RS08715	1.13259	1.8338e-43	up	gi|1958621389|ref|NZ_CP068049.1|
gene-JKG63_RS05580	-0.865354	3.308e-43	no-diff	gi|1958621389|ref|NZ_CP068049.1|
gene-JKG63_RS02465	0.709462	4.63733e-43	no-diff	gi|1958621389|ref|NZ_CP068049.1|
gene-JKG63_RS14965	1.02529	6.29488e-43	up	gi|1958621389|ref|NZ_CP068049.1|
gene-JKG63_RS31270	-1.20766	2.49682e-42	down	gi|1958621390|ref|NZ_CP068050.1|
gene-JKG63_RS04965	0.848688	3.26685e-42	no-diff	gi|1958621389|ref|NZ_CP068049.1|
gene-JKG63_RS06845	-0.765619	3.42617e-42	no-diff	gi|1958621389|ref|NZ_CP068049.1|
gene-JKG63_RS13805	-0.744114	4.80584e-42	no-diff	gi|1958621389|ref|NZ_CP068049.1|
gene-JKG63_RS11550	-3.2657	2.1447e-41	down	gi|1958621389|ref|NZ_CP068049.1|
gene-JKG63_RS01480	0.899382	2.97503e-41	no-diff	gi|1958621389|ref|NZ_CP068049.1|
gene-JKG63_RS01675	0.824084	3.30049e-41	no-diff	gi|1958621389|ref|NZ_CP068049.1|
gene-JKG63_RS08075	0.802898	5.64684e-41	no-diff	gi|1958621389|ref|NZ_CP068049.1|
gene-JKG63_RS01100	-1.04744	9.39679e-41	down	gi|1958621389|ref|NZ_CP068049.1|
gene-JKG63_RS22825	2.08319	9.92657e-41	up	gi|1958621390|ref|NZ_CP068050.1|
gene-JKG63_RS13845	-0.707868	1.01162e-40	no-diff	gi|1958621389|ref|NZ_CP068049.1|
gene-JKG63_RS01605	0.763915	2.21128e-40	no-diff	gi|1958621389|ref|NZ_CP068049.1|
gene-JKG63_RS02330	-3.75934	2.35025e-40	down	gi|1958621389|ref|NZ_CP068049.1|
gene-JKG63_RS17390	3.25678	2.69329e-40	up	gi|1958621389|ref|NZ_CP068049.1|
gene-JKG63_RS10080	-2.13944	4.06276e-40	down	gi|1958621389|ref|NZ_CP068049.1|
gene-JKG63_RS26665	-2.30819	4.48757e-40	down	gi|1958621390|ref|NZ_CP068050.1|
gene-JKG63_RS13835	-0.703694	6.01698e-40	no-diff	gi|1958621389|ref|NZ_CP068049.1|
gene-JKG63_RS04920	0.866555	1.04112e-39	no-diff	gi|1958621389|ref|NZ_CP068049.1|
gene-JKG63_RS13830	-0.695158	2.27654e-39	no-diff	gi|1958621389|ref|NZ_CP068049.1|
gene-JKG63_RS01635	1.44334	3.6431e-39	up	gi|1958621389|ref|NZ_CP068049.1|
gene-JKG63_RS28810	2.18103	4.07931e-39	up	gi|1958621390|ref|NZ_CP068050.1|
gene-JKG63_RS24680	-3.50987	5.02788e-39	down	gi|1958621390|ref|NZ_CP068050.1|
gene-JKG63_RS15675	0.834068	5.36079e-39	no-diff	gi|1958621389|ref|NZ_CP068049.1|
gene-JKG63_RS18345	0.781697	6.2065e-39	no-diff	gi|1958621389|ref|NZ_CP068049.1|
gene-JKG63_RS13570	-2.77126	9.98743e-39	down	gi|1958621389|ref|NZ_CP068049.1|
gene-JKG63_RS22675	-1.89591	1.40598e-38	down	gi|1958621390|ref|NZ_CP068050.1|
gene-JKG63_RS00610	-1.16964	2.96174e-38	down	gi|1958621389|ref|NZ_CP068049.1|
gene-JKG63_RS16110	-0.854648	3.55488e-38	no-diff	gi|1958621389|ref|NZ_CP068049.1|
gene-JKG63_RS21670	-1.23025	5.5823e-38	down	gi|1958621390|ref|NZ_CP068050.1|
gene-JKG63_RS23905	1.02224	3.51421e-37	up	gi|1958621390|ref|NZ_CP068050.1|
gene-JKG63_RS30215	-0.930563	3.86096e-37	no-diff	gi|1958621390|ref|NZ_CP068050.1|
gene-JKG63_RS27720	1.44469	4.10777e-37	up	gi|1958621390|ref|NZ_CP068050.1|
gene-JKG63_RS14880	0.709808	7.79852e-37	no-diff	gi|1958621389|ref|NZ_CP068049.1|
gene-JKG63_RS33225	1.08162	1.93598e-36	up	gi|1958621390|ref|NZ_CP068050.1|
gene-JKG63_RS10505	0.630761	2.10641e-36	no-diff	gi|1958621389|ref|NZ_CP068049.1|
gene-JKG63_RS30180	1.30064	2.11907e-36	up	gi|1958621390|ref|NZ_CP068050.1|
gene-JKG63_RS03220	-0.942711	2.52026e-36	no-diff	gi|1958621389|ref|NZ_CP068049.1|
gene-JKG63_RS24815	2.86822	3.56424e-36	up	gi|1958621390|ref|NZ_CP068050.1|
gene-JKG63_RS07490	-1.67781	1.29289e-35	down	gi|1958621389|ref|NZ_CP068049.1|
gene-JKG63_RS01500	0.86572	1.60226e-35	no-diff	gi|1958621389|ref|NZ_CP068049.1|
gene-JKG63_RS28080	-1.52311	2.20372e-35	down	gi|1958621390|ref|NZ_CP068050.1|
gene-JKG63_RS25265	-2.32047	4.2298e-35	down	gi|1958621390|ref|NZ_CP068050.1|
gene-JKG63_RS26890	1.14389	8.54729e-35	up	gi|1958621390|ref|NZ_CP068050.1|
gene-JKG63_RS18235	-0.872805	3.84024e-34	no-diff	gi|1958621389|ref|NZ_CP068049.1|
gene-JKG63_RS03375	-0.9513	4.23212e-34	no-diff	gi|1958621389|ref|NZ_CP068049.1|
gene-JKG63_RS02855	1.42533	4.8119e-34	up	gi|1958621389|ref|NZ_CP068049.1|
gene-JKG63_RS13980	0.697085	9.24887e-34	no-diff	gi|1958621389|ref|NZ_CP068049.1|
gene-JKG63_RS11525	1.17043	1.1103e-33	up	gi|1958621389|ref|NZ_CP068049.1|
gene-JKG63_RS00340	-0.809676	1.18508e-33	no-diff	gi|1958621389|ref|NZ_CP068049.1|
gene-JKG63_RS20425	-1.39951	1.48134e-33	down	gi|1958621390|ref|NZ_CP068050.1|
gene-JKG63_RS27055	2.21058	1.99273e-33	up	gi|1958621390|ref|NZ_CP068050.1|
gene-JKG63_RS09955	-2.10872	2.41599e-33	down	gi|1958621389|ref|NZ_CP068049.1|
gene-JKG63_RS05595	-0.98929	2.59115e-33	no-diff	gi|1958621389|ref|NZ_CP068049.1|
gene-JKG63_RS24670	1.49779	2.65898e-33	up	gi|1958621390|ref|NZ_CP068050.1|
gene-JKG63_RS29220	2.41055	5.45854e-33	up	gi|1958621390|ref|NZ_CP068050.1|
gene-JKG63_RS13225	-0.623743	5.63075e-33	no-diff	gi|1958621389|ref|NZ_CP068049.1|
gene-JKG63_RS11795	-2.51561	1.47433e-32	down	gi|1958621389|ref|NZ_CP068049.1|
gene-JKG63_RS14385	-0.634286	1.98084e-32	no-diff	gi|1958621389|ref|NZ_CP068049.1|
gene-JKG63_RS34680	1.41883	2.72946e-32	up	gi|1958621390|ref|NZ_CP068050.1|
gene-JKG63_RS15110	1.93898	4.76956e-32	up	gi|1958621389|ref|NZ_CP068049.1|
gene-JKG63_RS16325	0.610283	5.38521e-32	no-diff	gi|1958621389|ref|NZ_CP068049.1|
gene-JKG63_RS13780	0.810838	1.30119e-31	no-diff	gi|1958621389|ref|NZ_CP068049.1|
gene-JKG63_RS27725	1.68934	1.31193e-31	up	gi|1958621390|ref|NZ_CP068050.1|
gene-JKG63_RS13855	-0.9059	4.00047e-31	no-diff	gi|1958621389|ref|NZ_CP068049.1|
gene-JKG63_RS24660	-0.809411	4.10772e-31	no-diff	gi|1958621390|ref|NZ_CP068050.1|
gene-JKG63_RS20105	-1.86059	4.74579e-31	down	gi|1958621390|ref|NZ_CP068050.1|
gene-JKG63_RS04600	-0.567629	7.11499e-31	no-diff	gi|1958621389|ref|NZ_CP068049.1|
gene-JKG63_RS03275	-0.948235	7.50575e-31	no-diff	gi|1958621389|ref|NZ_CP068049.1|
gene-JKG63_RS01495	0.576504	1.0384e-30	no-diff	gi|1958621389|ref|NZ_CP068049.1|
gene-JKG63_RS07320	-1.48014	1.40347e-30	down	gi|1958621389|ref|NZ_CP068049.1|
gene-JKG63_RS29135	-1.32556	1.4417e-30	down	gi|1958621390|ref|NZ_CP068050.1|
gene-JKG63_RS01615	1.08285	1.4506e-30	up	gi|1958621389|ref|NZ_CP068049.1|
gene-JKG63_RS09945	-2.79516	1.79537e-30	down	gi|1958621389|ref|NZ_CP068049.1|
gene-JKG63_RS02450	1.55515	8.23684e-30	up	gi|1958621389|ref|NZ_CP068049.1|
gene-JKG63_RS01365	0.745928	8.88721e-30	no-diff	gi|1958621389|ref|NZ_CP068049.1|
gene-JKG63_RS20350	0.945433	1.17509e-29	no-diff	gi|1958621390|ref|NZ_CP068050.1|
gene-JKG63_RS23225	1.4257	2.58037e-29	up	gi|1958621390|ref|NZ_CP068050.1|
gene-JKG63_RS24630	-1.16285	3.39635e-29	down	gi|1958621390|ref|NZ_CP068050.1|
gene-JKG63_RS11600	0.712874	4.26663e-29	no-diff	gi|1958621389|ref|NZ_CP068049.1|
gene-JKG63_RS01580	1.07636	5.05987e-29	up	gi|1958621389|ref|NZ_CP068049.1|
gene-JKG63_RS29315	-0.661234	6.91467e-29	no-diff	gi|1958621390|ref|NZ_CP068050.1|
gene-JKG63_RS26325	1.43002	7.55677e-29	up	gi|1958621390|ref|NZ_CP068050.1|
gene-JKG63_RS03195	1.28727	8.28898e-29	up	gi|1958621389|ref|NZ_CP068049.1|
gene-JKG63_RS28935	-1.85212	1.06453e-28	down	gi|1958621390|ref|NZ_CP068050.1|
gene-JKG63_RS25685	-1.54549	1.61298e-28	down	gi|1958621390|ref|NZ_CP068050.1|
gene-JKG63_RS08220	1.96644	3.02433e-28	up	gi|1958621389|ref|NZ_CP068049.1|
gene-JKG63_RS10070	-2.60162	3.55577e-28	down	gi|1958621389|ref|NZ_CP068049.1|
gene-JKG63_RS17830	-0.892081	3.67116e-28	no-diff	gi|1958621389|ref|NZ_CP068049.1|
gene-JKG63_RS23430	1.11133	3.87995e-28	up	gi|1958621390|ref|NZ_CP068050.1|
gene-JKG63_RS15735	-0.71608	4.23346e-28	no-diff	gi|1958621389|ref|NZ_CP068049.1|
gene-JKG63_RS06355	1.27121	7.75667e-28	up	gi|1958621389|ref|NZ_CP068049.1|
gene-JKG63_RS14940	-0.680828	1.14259e-27	no-diff	gi|1958621389|ref|NZ_CP068049.1|
gene-JKG63_RS09935	-1.72269	1.52205e-27	down	gi|1958621389|ref|NZ_CP068049.1|
gene-JKG63_RS01395	-0.926197	1.56703e-27	no-diff	gi|1958621389|ref|NZ_CP068049.1|
gene-JKG63_RS14760	-0.791844	2.7599e-27	no-diff	gi|1958621389|ref|NZ_CP068049.1|
gene-JKG63_RS24740	-1.21078	3.99536e-27	down	gi|1958621390|ref|NZ_CP068050.1|
gene-JKG63_RS18015	-1.64899	4.12737e-27	down	gi|1958621389|ref|NZ_CP068049.1|
gene-JKG63_RS02235	1.00615	9.09202e-27	up	gi|1958621389|ref|NZ_CP068049.1|
gene-JKG63_RS21675	-1.7998	9.89342e-27	down	gi|1958621390|ref|NZ_CP068050.1|
gene-JKG63_RS04840	0.875548	1.0453e-26	no-diff	gi|1958621389|ref|NZ_CP068049.1|
gene-JKG63_RS16150	-1.76067	1.12109e-26	down	gi|1958621389|ref|NZ_CP068049.1|
gene-JKG63_RS16885	-0.579117	1.5768e-26	no-diff	gi|1958621389|ref|NZ_CP068049.1|
gene-JKG63_RS25200	-0.564176	1.70343e-26	no-diff	gi|1958621390|ref|NZ_CP068050.1|
gene-JKG63_RS22565	0.789346	2.00305e-26	no-diff	gi|1958621390|ref|NZ_CP068050.1|
gene-JKG63_RS21660	-1.58909	4.67159e-26	down	gi|1958621390|ref|NZ_CP068050.1|
gene-JKG63_RS01670	0.930896	4.82274e-26	no-diff	gi|1958621389|ref|NZ_CP068049.1|
gene-JKG63_RS29960	0.801612	1.22325e-25	no-diff	gi|1958621390|ref|NZ_CP068050.1|
gene-JKG63_RS17985	1.71854	1.293e-25	up	gi|1958621389|ref|NZ_CP068049.1|
gene-JKG63_RS22830	2.07488	1.81171e-25	up	gi|1958621390|ref|NZ_CP068050.1|
gene-JKG63_RS05035	-1.55682	2.29128e-25	down	gi|1958621389|ref|NZ_CP068049.1|
gene-JKG63_RS34510	1.70458	2.40032e-25	up	gi|1958621390|ref|NZ_CP068050.1|
gene-JKG63_RS20465	-0.731383	3.20153e-25	no-diff	gi|1958621390|ref|NZ_CP068050.1|
gene-JKG63_RS27745	0.947846	4.09977e-25	no-diff	gi|1958621390|ref|NZ_CP068050.1|
gene-JKG63_RS29890	2.90493	9.29761e-25	up	gi|1958621390|ref|NZ_CP068050.1|
gene-JKG63_RS06465	-0.551707	9.97693e-25	no-diff	gi|1958621389|ref|NZ_CP068049.1|
gene-JKG63_RS16625	-0.686052	1.19129e-24	no-diff	gi|1958621389|ref|NZ_CP068049.1|
gene-JKG63_RS27890	-0.706488	1.45655e-24	no-diff	gi|1958621390|ref|NZ_CP068050.1|
gene-JKG63_RS18180	-0.847758	1.50534e-24	no-diff	gi|1958621389|ref|NZ_CP068049.1|
gene-JKG63_RS29935	1.00727	1.63885e-24	up	gi|1958621390|ref|NZ_CP068050.1|
gene-JKG63_RS10000	-1.35224	1.85677e-24	down	gi|1958621389|ref|NZ_CP068049.1|
gene-JKG63_RS22060	1.07747	2.07361e-24	up	gi|1958621390|ref|NZ_CP068050.1|
gene-JKG63_RS31110	-2.09121	2.10364e-24	down	gi|1958621390|ref|NZ_CP068050.1|
gene-JKG63_RS27325	-1.64618	4.45189e-24	down	gi|1958621390|ref|NZ_CP068050.1|
gene-JKG63_RS08725	0.496189	4.73976e-24	no-diff	gi|1958621389|ref|NZ_CP068049.1|
gene-JKG63_RS32430	0.749671	6.79338e-24	no-diff	gi|1958621390|ref|NZ_CP068050.1|
gene-JKG63_RS14945	-1.10293	7.15019e-24	down	gi|1958621389|ref|NZ_CP068049.1|
gene-JKG63_RS19100	1.27324	9.40851e-24	up	gi|1958621390|ref|NZ_CP068050.1|
gene-JKG63_RS08140	0.695957	1.07847e-23	no-diff	gi|1958621389|ref|NZ_CP068049.1|
gene-JKG63_RS20460	-0.726512	1.90645e-23	no-diff	gi|1958621390|ref|NZ_CP068050.1|
gene-JKG63_RS00760	-1.62722	1.94086e-23	down	gi|1958621389|ref|NZ_CP068049.1|
gene-JKG63_RS00555	0.618375	1.95806e-23	no-diff	gi|1958621389|ref|NZ_CP068049.1|
gene-JKG63_RS15115	1.72068	2.0272e-23	up	gi|1958621389|ref|NZ_CP068049.1|
gene-JKG63_RS24695	0.777475	2.20194e-23	no-diff	gi|1958621390|ref|NZ_CP068050.1|
gene-JKG63_RS03900	0.829748	2.32028e-23	no-diff	gi|1958621389|ref|NZ_CP068049.1|
gene-JKG63_RS17355	1.02519	2.35904e-23	up	gi|1958621389|ref|NZ_CP068049.1|
gene-JKG63_RS09795	-1.6238	2.36189e-23	down	gi|1958621389|ref|NZ_CP068049.1|
gene-JKG63_RS13955	-1.12957	4.93726e-23	down	gi|1958621389|ref|NZ_CP068049.1|
gene-JKG63_RS04070	-1.18835	7.85211e-23	down	gi|1958621389|ref|NZ_CP068049.1|
gene-JKG63_RS22700	0.553015	1.11629e-22	no-diff	gi|1958621390|ref|NZ_CP068050.1|
gene-JKG63_RS13040	1.33393	1.75832e-22	up	gi|1958621389|ref|NZ_CP068049.1|
gene-JKG63_RS15490	0.860829	1.76925e-22	no-diff	gi|1958621389|ref|NZ_CP068049.1|
gene-JKG63_RS17375	1.1607	1.94293e-22	up	gi|1958621389|ref|NZ_CP068049.1|
gene-JKG63_RS01625	1.15027	2.01229e-22	up	gi|1958621389|ref|NZ_CP068049.1|
gene-JKG63_RS11635	0.83681	2.19572e-22	no-diff	gi|1958621389|ref|NZ_CP068049.1|
gene-JKG63_RS13940	-0.55649	2.44287e-22	no-diff	gi|1958621389|ref|NZ_CP068049.1|
gene-JKG63_RS09840	-1.58778	2.73338e-22	down	gi|1958621389|ref|NZ_CP068049.1|
gene-JKG63_RS02675	0.675093	2.95549e-22	no-diff	gi|1958621389|ref|NZ_CP068049.1|
gene-JKG63_RS18190	-0.67502	3.21523e-22	no-diff	gi|1958621389|ref|NZ_CP068049.1|
gene-JKG63_RS16615	-0.689797	3.68682e-22	no-diff	gi|1958621389|ref|NZ_CP068049.1|
gene-JKG63_RS05795	-0.924225	3.71763e-22	no-diff	gi|1958621389|ref|NZ_CP068049.1|
gene-JKG63_RS14230	-0.515037	3.81566e-22	no-diff	gi|1958621389|ref|NZ_CP068049.1|
gene-JKG63_RS31170	-1.7744	3.85308e-22	down	gi|1958621390|ref|NZ_CP068050.1|
gene-JKG63_RS19375	-1.53378	3.98202e-22	down	gi|1958621390|ref|NZ_CP068050.1|
gene-JKG63_RS30715	1.08542	4.66122e-22	up	gi|1958621390|ref|NZ_CP068050.1|
gene-JKG63_RS24905	-1.19832	4.86204e-22	down	gi|1958621390|ref|NZ_CP068050.1|
gene-JKG63_RS20420	-1.48875	5.33255e-22	down	gi|1958621390|ref|NZ_CP068050.1|
gene-JKG63_RS03030	0.746165	7.86814e-22	no-diff	gi|1958621389|ref|NZ_CP068049.1|
gene-JKG63_RS02680	0.77809	8.00963e-22	no-diff	gi|1958621389|ref|NZ_CP068049.1|
gene-JKG63_RS07970	0.586904	1.04176e-21	no-diff	gi|1958621389|ref|NZ_CP068049.1|
gene-JKG63_RS15120	1.64602	1.17797e-21	up	gi|1958621389|ref|NZ_CP068049.1|
gene-JKG63_RS05620	-1.02715	1.52422e-21	down	gi|1958621389|ref|NZ_CP068049.1|
gene-JKG63_RS16675	0.818713	1.55527e-21	no-diff	gi|1958621389|ref|NZ_CP068049.1|
gene-JKG63_RS08790	0.922293	1.59112e-21	no-diff	gi|1958621389|ref|NZ_CP068049.1|
gene-JKG63_RS08255	0.489139	2.2247e-21	no-diff	gi|1958621389|ref|NZ_CP068049.1|
gene-JKG63_RS01705	0.74161	3.30561e-21	no-diff	gi|1958621389|ref|NZ_CP068049.1|
gene-JKG63_RS09805	-2.05579	3.42666e-21	down	gi|1958621389|ref|NZ_CP068049.1|
gene-JKG63_RS02380	-1.04793	3.50635e-21	down	gi|1958621389|ref|NZ_CP068049.1|
gene-JKG63_RS03815	1.24773	4.23402e-21	up	gi|1958621389|ref|NZ_CP068049.1|
gene-JKG63_RS01325	1.15348	4.42124e-21	up	gi|1958621389|ref|NZ_CP068049.1|
gene-JKG63_RS01265	0.705931	4.6221e-21	no-diff	gi|1958621389|ref|NZ_CP068049.1|
gene-JKG63_RS13785	-0.880026	5.52731e-21	no-diff	gi|1958621389|ref|NZ_CP068049.1|
gene-JKG63_RS02455	1.41296	6.76756e-21	up	gi|1958621389|ref|NZ_CP068049.1|
gene-JKG63_RS08720	1.21375	6.95571e-21	up	gi|1958621389|ref|NZ_CP068049.1|
gene-JKG63_RS01110	-1.09015	7.42977e-21	down	gi|1958621389|ref|NZ_CP068049.1|
gene-JKG63_RS24800	1.60109	7.86761e-21	up	gi|1958621390|ref|NZ_CP068050.1|
gene-JKG63_RS18055	1.19268	1.11044e-20	up	gi|1958621389|ref|NZ_CP068049.1|
gene-JKG63_RS00830	-2.88507	1.18452e-20	down	gi|1958621389|ref|NZ_CP068049.1|
gene-JKG63_RS08420	1.65462	1.26763e-20	up	gi|1958621389|ref|NZ_CP068049.1|
gene-JKG63_RS28590	-1.46561	1.46124e-20	down	gi|1958621390|ref|NZ_CP068050.1|
gene-JKG63_RS20385	1.54646	1.88798e-20	up	gi|1958621390|ref|NZ_CP068050.1|
gene-JKG63_RS22815	1.61503	2.81246e-20	up	gi|1958621390|ref|NZ_CP068050.1|
gene-JKG63_RS08360	-0.6182	4.12696e-20	no-diff	gi|1958621389|ref|NZ_CP068049.1|
gene-JKG63_RS24810	3.15231	4.389e-20	up	gi|1958621390|ref|NZ_CP068050.1|
gene-JKG63_RS30510	-0.666229	7.07295e-20	no-diff	gi|1958621390|ref|NZ_CP068050.1|
gene-JKG63_RS00700	1.41005	9.11179e-20	up	gi|1958621389|ref|NZ_CP068049.1|
gene-JKG63_RS16260	0.551065	9.25533e-20	no-diff	gi|1958621389|ref|NZ_CP068049.1|
gene-JKG63_RS03760	0.649396	1.12114e-19	no-diff	gi|1958621389|ref|NZ_CP068049.1|
gene-JKG63_RS29880	-0.519385	1.2647e-19	no-diff	gi|1958621390|ref|NZ_CP068050.1|
gene-JKG63_RS15740	-0.585686	1.54227e-19	no-diff	gi|1958621389|ref|NZ_CP068049.1|
gene-JKG63_RS10895	0.586588	1.67194e-19	no-diff	gi|1958621389|ref|NZ_CP068049.1|
gene-JKG63_RS08355	-0.726454	2.22016e-19	no-diff	gi|1958621389|ref|NZ_CP068049.1|
gene-JKG63_RS10040	-2.2714	2.8948e-19	down	gi|1958621389|ref|NZ_CP068049.1|
gene-JKG63_RS29060	1.64464	3.24647e-19	up	gi|1958621390|ref|NZ_CP068050.1|
gene-JKG63_RS26320	0.841329	3.74688e-19	no-diff	gi|1958621390|ref|NZ_CP068050.1|
gene-JKG63_RS12195	0.511093	4.09959e-19	no-diff	gi|1958621389|ref|NZ_CP068049.1|
gene-JKG63_RS11040	0.730345	4.11412e-19	no-diff	gi|1958621389|ref|NZ_CP068049.1|
gene-JKG63_RS23215	2.47341	4.22778e-19	up	gi|1958621390|ref|NZ_CP068050.1|
gene-JKG63_RS10710	0.624376	4.2282e-19	no-diff	gi|1958621389|ref|NZ_CP068049.1|
gene-JKG63_RS20390	1.28762	4.99997e-19	up	gi|1958621390|ref|NZ_CP068050.1|
gene-JKG63_RS08260	1.32099	5.07117e-19	up	gi|1958621389|ref|NZ_CP068049.1|
gene-JKG63_RS03055	0.446605	5.08141e-19	no-diff	gi|1958621389|ref|NZ_CP068049.1|
gene-JKG63_RS00680	-0.659559	5.54094e-19	no-diff	gi|1958621389|ref|NZ_CP068049.1|
gene-JKG63_RS24015	-1.12134	6.93642e-19	down	gi|1958621390|ref|NZ_CP068050.1|
gene-JKG63_RS05600	-1.04896	7.64747e-19	down	gi|1958621389|ref|NZ_CP068049.1|
gene-JKG63_RS13440	0.570687	7.99048e-19	no-diff	gi|1958621389|ref|NZ_CP068049.1|
gene-JKG63_RS04065	-0.916471	8.4333e-19	no-diff	gi|1958621389|ref|NZ_CP068049.1|
gene-JKG63_RS01575	0.69163	8.73239e-19	no-diff	gi|1958621389|ref|NZ_CP068049.1|
gene-JKG63_RS27530	-1.56454	9.89923e-19	down	gi|1958621390|ref|NZ_CP068050.1|
gene-JKG63_RS08740	1.10038	9.91352e-19	up	gi|1958621389|ref|NZ_CP068049.1|
gene-JKG63_RS13160	1.04757	1.12487e-18	up	gi|1958621389|ref|NZ_CP068049.1|
gene-JKG63_RS00425	-0.825768	1.42538e-18	no-diff	gi|1958621389|ref|NZ_CP068049.1|
gene-JKG63_RS01160	1.11815	1.74788e-18	up	gi|1958621389|ref|NZ_CP068049.1|
gene-JKG63_RS24655	-0.747914	2.24971e-18	no-diff	gi|1958621390|ref|NZ_CP068050.1|
gene-JKG63_RS20030	-0.726563	2.30672e-18	no-diff	gi|1958621390|ref|NZ_CP068050.1|
gene-JKG63_RS01715	0.583686	2.33832e-18	no-diff	gi|1958621389|ref|NZ_CP068049.1|
gene-JKG63_RS01720	0.463526	3.6194e-18	no-diff	gi|1958621389|ref|NZ_CP068049.1|
gene-JKG63_RS00550	0.438195	4.24943e-18	no-diff	gi|1958621389|ref|NZ_CP068049.1|
gene-JKG63_RS17825	-0.626444	4.27229e-18	no-diff	gi|1958621389|ref|NZ_CP068049.1|
gene-JKG63_RS27515	0.916941	5.80423e-18	no-diff	gi|1958621390|ref|NZ_CP068050.1|
gene-JKG63_RS02270	2.63574	6.14483e-18	up	gi|1958621389|ref|NZ_CP068049.1|
gene-JKG63_RS11335	0.524401	6.32095e-18	no-diff	gi|1958621389|ref|NZ_CP068049.1|
gene-JKG63_RS01860	-0.576429	6.43392e-18	no-diff	gi|1958621389|ref|NZ_CP068049.1|
gene-JKG63_RS17810	-0.795238	7.32815e-18	no-diff	gi|1958621389|ref|NZ_CP068049.1|
gene-JKG63_RS05585	-0.772663	7.49452e-18	no-diff	gi|1958621389|ref|NZ_CP068049.1|
gene-JKG63_RS02390	-0.880774	7.80456e-18	no-diff	gi|1958621389|ref|NZ_CP068049.1|
gene-JKG63_RS07485	-0.752617	8.07365e-18	no-diff	gi|1958621389|ref|NZ_CP068049.1|
gene-JKG63_RS04650	-0.551994	9.78805e-18	no-diff	gi|1958621389|ref|NZ_CP068049.1|
gene-JKG63_RS09815	-1.42252	1.0608e-17	down	gi|1958621389|ref|NZ_CP068049.1|
gene-JKG63_RS24125	0.891313	1.07926e-17	no-diff	gi|1958621390|ref|NZ_CP068050.1|
gene-JKG63_RS28570	-1.54931	1.12916e-17	down	gi|1958621390|ref|NZ_CP068050.1|
gene-JKG63_RS22500	0.56881	1.17014e-17	no-diff	gi|1958621390|ref|NZ_CP068050.1|
gene-JKG63_RS12980	-0.589193	1.5973e-17	no-diff	gi|1958621389|ref|NZ_CP068049.1|
gene-JKG63_RS28575	-1.74224	1.74839e-17	down	gi|1958621390|ref|NZ_CP068050.1|
gene-JKG63_RS19380	-1.74658	1.76717e-17	down	gi|1958621390|ref|NZ_CP068050.1|
gene-JKG63_RS29225	2.21167	1.88481e-17	up	gi|1958621390|ref|NZ_CP068050.1|
gene-JKG63_RS03390	-0.678275	1.89564e-17	no-diff	gi|1958621389|ref|NZ_CP068049.1|
gene-JKG63_RS16500	-0.842367	2.14805e-17	no-diff	gi|1958621389|ref|NZ_CP068049.1|
gene-JKG63_RS16965	1.10414	2.56221e-17	up	gi|1958621389|ref|NZ_CP068049.1|
gene-JKG63_RS30545	2.11892	2.59612e-17	up	gi|1958621390|ref|NZ_CP068050.1|
gene-JKG63_RS01610	1.34303	2.63175e-17	up	gi|1958621389|ref|NZ_CP068049.1|
gene-JKG63_RS03285	0.637116	2.73382e-17	no-diff	gi|1958621389|ref|NZ_CP068049.1|
gene-JKG63_RS00995	-0.600929	2.76169e-17	no-diff	gi|1958621389|ref|NZ_CP068049.1|
gene-JKG63_RS10885	0.573576	3.50101e-17	no-diff	gi|1958621389|ref|NZ_CP068049.1|
gene-JKG63_RS12340	1.14651	4.83178e-17	up	gi|1958621389|ref|NZ_CP068049.1|
gene-JKG63_RS10105	-0.563092	4.92277e-17	no-diff	gi|1958621389|ref|NZ_CP068049.1|
gene-JKG63_RS16265	0.645671	5.19446e-17	no-diff	gi|1958621389|ref|NZ_CP068049.1|
gene-JKG63_RS16960	1.07781	5.34156e-17	up	gi|1958621389|ref|NZ_CP068049.1|
gene-JKG63_RS34335	-2.2677	5.45014e-17	down	gi|1958621390|ref|NZ_CP068050.1|
gene-JKG63_RS34135	-2.74503	6.58178e-17	down	gi|1958621390|ref|NZ_CP068050.1|
gene-JKG63_RS28555	0.7624	6.85805e-17	no-diff	gi|1958621390|ref|NZ_CP068050.1|
gene-JKG63_RS12950	1.39521	8.73483e-17	up	gi|1958621389|ref|NZ_CP068049.1|
gene-JKG63_RS33920	-1.12949	1.11557e-16	down	gi|1958621390|ref|NZ_CP068050.1|
gene-JKG63_RS01830	-0.57911	1.27301e-16	no-diff	gi|1958621389|ref|NZ_CP068049.1|
gene-JKG63_RS02505	0.730345	1.42793e-16	no-diff	gi|1958621389|ref|NZ_CP068049.1|
gene-JKG63_RS22065	1.35551	1.59695e-16	up	gi|1958621390|ref|NZ_CP068050.1|
gene-JKG63_RS11680	-0.954614	1.77474e-16	no-diff	gi|1958621389|ref|NZ_CP068049.1|
gene-JKG63_RS21655	-1.4796	1.79471e-16	down	gi|1958621390|ref|NZ_CP068050.1|
gene-JKG63_RS32925	-1.4788	1.93872e-16	down	gi|1958621390|ref|NZ_CP068050.1|
gene-JKG63_RS07430	-0.924892	2.11624e-16	no-diff	gi|1958621389|ref|NZ_CP068049.1|
gene-JKG63_RS15650	0.435362	2.78328e-16	no-diff	gi|1958621389|ref|NZ_CP068049.1|
gene-JKG63_RS13825	-0.531594	3.81858e-16	no-diff	gi|1958621389|ref|NZ_CP068049.1|
gene-JKG63_RS28165	-1.29149	4.56837e-16	down	gi|1958621390|ref|NZ_CP068050.1|
gene-JKG63_RS13585	0.878719	4.64375e-16	no-diff	gi|1958621389|ref|NZ_CP068049.1|
gene-JKG63_RS00790	-2.21212	7.06688e-16	down	gi|1958621389|ref|NZ_CP068049.1|
gene-JKG63_RS14285	-0.596756	1.06553e-15	no-diff	gi|1958621389|ref|NZ_CP068049.1|
gene-JKG63_RS08310	1.05682	1.15284e-15	up	gi|1958621389|ref|NZ_CP068049.1|
gene-JKG63_RS17670	-0.471519	1.15757e-15	no-diff	gi|1958621389|ref|NZ_CP068049.1|
gene-JKG63_RS24700	0.8024	1.42786e-15	no-diff	gi|1958621390|ref|NZ_CP068050.1|
gene-JKG63_RS27415	-1.88304	1.4293e-15	down	gi|1958621390|ref|NZ_CP068050.1|
gene-JKG63_RS16970	0.699076	1.46817e-15	no-diff	gi|1958621389|ref|NZ_CP068049.1|
gene-JKG63_RS27800	1.38379	1.57746e-15	up	gi|1958621390|ref|NZ_CP068050.1|
gene-JKG63_RS13200	-0.526907	1.60616e-15	no-diff	gi|1958621389|ref|NZ_CP068049.1|
gene-JKG63_RS20365	0.888913	1.62033e-15	no-diff	gi|1958621390|ref|NZ_CP068050.1|
gene-JKG63_RS28805	1.7236	1.88089e-15	up	gi|1958621390|ref|NZ_CP068050.1|
gene-JKG63_RS04505	-0.615046	2.36392e-15	no-diff	gi|1958621389|ref|NZ_CP068049.1|
gene-JKG63_RS24820	2.73759	2.49261e-15	up	gi|1958621390|ref|NZ_CP068050.1|
gene-JKG63_RS23185	1.31454	2.91624e-15	up	gi|1958621390|ref|NZ_CP068050.1|
gene-JKG63_RS01000	-0.713361	2.92291e-15	no-diff	gi|1958621389|ref|NZ_CP068049.1|
gene-JKG63_RS06350	0.888518	2.94709e-15	no-diff	gi|1958621389|ref|NZ_CP068049.1|
gene-JKG63_RS30870	-1.98587	3.26943e-15	down	gi|1958621390|ref|NZ_CP068050.1|
gene-JKG63_RS22970	1.43174	3.38538e-15	up	gi|1958621390|ref|NZ_CP068050.1|
gene-JKG63_RS25040	-0.504712	3.61111e-15	no-diff	gi|1958621390|ref|NZ_CP068050.1|
gene-JKG63_RS17180	-0.527194	3.82941e-15	no-diff	gi|1958621389|ref|NZ_CP068049.1|
gene-JKG63_RS17805	-1.13084	4.22679e-15	down	gi|1958621389|ref|NZ_CP068049.1|
gene-JKG63_RS12160	-0.410892	4.26618e-15	no-diff	gi|1958621389|ref|NZ_CP068049.1|
gene-JKG63_RS00675	-0.502692	4.71399e-15	no-diff	gi|1958621389|ref|NZ_CP068049.1|
gene-JKG63_RS20890	0.437596	5.33437e-15	no-diff	gi|1958621390|ref|NZ_CP068050.1|
gene-JKG63_RS13820	-0.511843	5.87931e-15	no-diff	gi|1958621389|ref|NZ_CP068049.1|
gene-JKG63_RS01180	0.87584	6.12982e-15	no-diff	gi|1958621389|ref|NZ_CP068049.1|
gene-JKG63_RS30175	-1.46504	6.25675e-15	down	gi|1958621390|ref|NZ_CP068050.1|
gene-JKG63_RS04800	-0.395756	6.32453e-15	no-diff	gi|1958621389|ref|NZ_CP068049.1|
gene-JKG63_RS30800	0.62406	7.16324e-15	no-diff	gi|1958621390|ref|NZ_CP068050.1|
gene-JKG63_RS13390	0.49148	7.32547e-15	no-diff	gi|1958621389|ref|NZ_CP068049.1|
gene-JKG63_RS17165	0.868315	7.53888e-15	no-diff	gi|1958621389|ref|NZ_CP068049.1|
gene-JKG63_RS23230	1.06076	7.69669e-15	up	gi|1958621390|ref|NZ_CP068050.1|
gene-JKG63_RS20285	0.990285	8.46456e-15	no-diff	gi|1958621390|ref|NZ_CP068050.1|
gene-JKG63_RS14125	-1.94148	8.67078e-15	down	gi|1958621389|ref|NZ_CP068049.1|
gene-JKG63_RS17385	1.95281	8.99609e-15	up	gi|1958621389|ref|NZ_CP068049.1|
gene-JKG63_RS22835	2.19119	9.18458e-15	up	gi|1958621390|ref|NZ_CP068050.1|
gene-JKG63_RS03780	1.87473	1.0037e-14	up	gi|1958621389|ref|NZ_CP068049.1|
gene-JKG63_RS30505	-0.745754	1.06406e-14	no-diff	gi|1958621390|ref|NZ_CP068050.1|
gene-JKG63_RS29965	0.681565	1.25664e-14	no-diff	gi|1958621390|ref|NZ_CP068050.1|
gene-JKG63_RS00800	-2.22778	1.26166e-14	down	gi|1958621389|ref|NZ_CP068049.1|
gene-JKG63_RS02770	-0.662869	1.26771e-14	no-diff	gi|1958621389|ref|NZ_CP068049.1|
gene-JKG63_RS19895	-0.58975	1.5884e-14	no-diff	gi|1958621390|ref|NZ_CP068050.1|
gene-JKG63_RS12105	-0.482517	1.77835e-14	no-diff	gi|1958621389|ref|NZ_CP068049.1|
gene-JKG63_RS02860	0.932361	2.32138e-14	no-diff	gi|1958621389|ref|NZ_CP068049.1|
gene-JKG63_RS16075	-0.475002	2.39043e-14	no-diff	gi|1958621389|ref|NZ_CP068049.1|
gene-JKG63_RS00625	-1.55309	2.4227e-14	down	gi|1958621389|ref|NZ_CP068049.1|
gene-JKG63_RS10675	-0.472393	2.6297e-14	no-diff	gi|1958621389|ref|NZ_CP068049.1|
gene-JKG63_RS20930	0.437269	2.77488e-14	no-diff	gi|1958621390|ref|NZ_CP068050.1|
gene-JKG63_RS00145	-2.43577	2.84507e-14	down	gi|1958621389|ref|NZ_CP068049.1|
gene-JKG63_RS01140	-0.638039	2.86931e-14	no-diff	gi|1958621389|ref|NZ_CP068049.1|
gene-JKG63_RS11615	-0.635265	2.95129e-14	no-diff	gi|1958621389|ref|NZ_CP068049.1|
gene-JKG63_RS30890	-2.51706	2.96702e-14	down	gi|1958621390|ref|NZ_CP068050.1|
gene-JKG63_RS02900	-0.449958	3.13147e-14	no-diff	gi|1958621389|ref|NZ_CP068049.1|
gene-JKG63_RS13420	0.779071	3.43834e-14	no-diff	gi|1958621389|ref|NZ_CP068049.1|
gene-JKG63_RS12595	-1.55059	4.04678e-14	down	gi|1958621389|ref|NZ_CP068049.1|
gene-JKG63_RS01135	-0.672485	4.1258e-14	no-diff	gi|1958621389|ref|NZ_CP068049.1|
gene-JKG63_RS15670	0.624838	4.40619e-14	no-diff	gi|1958621389|ref|NZ_CP068049.1|
gene-JKG63_RS20355	0.461906	4.46139e-14	no-diff	gi|1958621390|ref|NZ_CP068050.1|
gene-JKG63_RS24590	0.653532	4.47723e-14	no-diff	gi|1958621390|ref|NZ_CP068050.1|
gene-JKG63_RS17045	-0.510551	4.75009e-14	no-diff	gi|1958621389|ref|NZ_CP068049.1|
gene-JKG63_RS07765	-0.541595	7.58969e-14	no-diff	gi|1958621389|ref|NZ_CP068049.1|
gene-JKG63_RS20915	-0.454107	7.68656e-14	no-diff	gi|1958621390|ref|NZ_CP068050.1|
gene-JKG63_RS12115	-0.388317	7.8407e-14	no-diff	gi|1958621389|ref|NZ_CP068049.1|
gene-JKG63_RS10755	0.781103	8.29189e-14	no-diff	gi|1958621389|ref|NZ_CP068049.1|
gene-JKG63_RS19095	1.18955	9.14108e-14	up	gi|1958621390|ref|NZ_CP068050.1|
gene-JKG63_RS18165	0.716856	1.00813e-13	no-diff	gi|1958621389|ref|NZ_CP068049.1|
gene-JKG63_RS15230	-0.89345	1.0358e-13	no-diff	gi|1958621389|ref|NZ_CP068049.1|
gene-JKG63_RS17210	-0.627294	1.05452e-13	no-diff	gi|1958621389|ref|NZ_CP068049.1|
gene-JKG63_RS17735	-1.08168	1.17119e-13	down	gi|1958621389|ref|NZ_CP068049.1|
gene-JKG63_RS25975	1.21328	1.1788e-13	up	gi|1958621390|ref|NZ_CP068050.1|
gene-JKG63_RS06155	-1.30877	1.24154e-13	down	gi|1958621389|ref|NZ_CP068049.1|
gene-JKG63_RS14335	0.527714	1.3767e-13	no-diff	gi|1958621389|ref|NZ_CP068049.1|
gene-JKG63_RS01665	0.550447	1.42261e-13	no-diff	gi|1958621389|ref|NZ_CP068049.1|
gene-JKG63_RS30810	0.687283	1.42605e-13	no-diff	gi|1958621390|ref|NZ_CP068050.1|
gene-JKG63_RS01350	-0.617886	1.49891e-13	no-diff	gi|1958621389|ref|NZ_CP068049.1|
gene-JKG63_RS11650	0.797898	1.54193e-13	no-diff	gi|1958621389|ref|NZ_CP068049.1|
gene-JKG63_RS13885	0.399639	1.60063e-13	no-diff	gi|1958621389|ref|NZ_CP068049.1|
gene-JKG63_RS01165	0.663965	1.63216e-13	no-diff	gi|1958621389|ref|NZ_CP068049.1|
gene-JKG63_RS26820	-1.15585	1.77155e-13	down	gi|1958621390|ref|NZ_CP068050.1|
gene-JKG63_RS16690	0.482868	1.77538e-13	no-diff	gi|1958621389|ref|NZ_CP068049.1|
gene-JKG63_RS28070	-0.672538	1.99865e-13	no-diff	gi|1958621390|ref|NZ_CP068050.1|
gene-JKG63_RS17815	-0.83458	2.07022e-13	no-diff	gi|1958621389|ref|NZ_CP068049.1|
gene-JKG63_RS25365	-0.815753	2.17883e-13	no-diff	gi|1958621390|ref|NZ_CP068050.1|
gene-JKG63_RS05040	0.532289	2.33269e-13	no-diff	gi|1958621389|ref|NZ_CP068049.1|
gene-JKG63_RS24120	0.968175	2.36756e-13	no-diff	gi|1958621390|ref|NZ_CP068050.1|
gene-JKG63_RS27805	0.799871	2.80981e-13	no-diff	gi|1958621390|ref|NZ_CP068050.1|
gene-JKG63_RS29140	-0.689011	2.87765e-13	no-diff	gi|1958621390|ref|NZ_CP068050.1|
gene-JKG63_RS16215	-0.451623	2.91267e-13	no-diff	gi|1958621389|ref|NZ_CP068049.1|
gene-JKG63_RS23545	0.793536	3.01211e-13	no-diff	gi|1958621390|ref|NZ_CP068050.1|
gene-JKG63_RS13840	-0.504686	3.08737e-13	no-diff	gi|1958621389|ref|NZ_CP068049.1|
gene-JKG63_RS28595	-0.642456	3.23595e-13	no-diff	gi|1958621390|ref|NZ_CP068050.1|
gene-JKG63_RS12360	-0.611596	3.33669e-13	no-diff	gi|1958621389|ref|NZ_CP068049.1|
gene-JKG63_RS20395	-0.699735	3.45218e-13	no-diff	gi|1958621390|ref|NZ_CP068050.1|
gene-JKG63_RS07420	-0.861092	3.52349e-13	no-diff	gi|1958621389|ref|NZ_CP068049.1|
gene-JKG63_RS34140	-2.13984	3.59243e-13	down	gi|1958621390|ref|NZ_CP068050.1|
gene-JKG63_RS04925	-0.439414	3.62022e-13	no-diff	gi|1958621389|ref|NZ_CP068049.1|
gene-JKG63_RS03380	-0.526898	3.65932e-13	no-diff	gi|1958621389|ref|NZ_CP068049.1|
gene-JKG63_RS03215	-0.955929	3.69985e-13	no-diff	gi|1958621389|ref|NZ_CP068049.1|
gene-JKG63_RS08125	0.514167	3.90399e-13	no-diff	gi|1958621389|ref|NZ_CP068049.1|
gene-JKG63_RS03820	0.662524	4.03223e-13	no-diff	gi|1958621389|ref|NZ_CP068049.1|
gene-JKG63_RS20705	1.30941	4.05291e-13	up	gi|1958621390|ref|NZ_CP068050.1|
gene-JKG63_RS25205	-0.614705	4.11132e-13	no-diff	gi|1958621390|ref|NZ_CP068050.1|
gene-JKG63_RS04690	0.577605	5.09399e-13	no-diff	gi|1958621389|ref|NZ_CP068049.1|
gene-JKG63_RS24675	1.8866	5.56609e-13	up	gi|1958621390|ref|NZ_CP068050.1|
gene-JKG63_RS22420	0.490875	5.56939e-13	no-diff	gi|1958621390|ref|NZ_CP068050.1|
gene-JKG63_RS02470	0.508478	6.07332e-13	no-diff	gi|1958621389|ref|NZ_CP068049.1|
gene-JKG63_RS03210	-0.728102	6.69612e-13	no-diff	gi|1958621389|ref|NZ_CP068049.1|
gene-JKG63_RS02955	1.37608	8.40988e-13	up	gi|1958621389|ref|NZ_CP068049.1|
gene-JKG63_RS19775	0.981217	9.05339e-13	no-diff	gi|1958621390|ref|NZ_CP068050.1|
gene-JKG63_RS08670	0.650052	9.10428e-13	no-diff	gi|1958621389|ref|NZ_CP068049.1|
gene-JKG63_RS03105	0.478863	1.03156e-12	no-diff	gi|1958621389|ref|NZ_CP068049.1|
gene-JKG63_RS30280	-1.17878	1.10894e-12	down	gi|1958621390|ref|NZ_CP068050.1|
gene-JKG63_RS02685	0.481399	1.4072e-12	no-diff	gi|1958621389|ref|NZ_CP068049.1|
gene-JKG63_RS17885	-0.459628	1.41096e-12	no-diff	gi|1958621389|ref|NZ_CP068049.1|
gene-JKG63_RS13210	-0.37387	1.52304e-12	no-diff	gi|1958621389|ref|NZ_CP068049.1|
gene-JKG63_RS02935	-0.38852	1.64098e-12	no-diff	gi|1958621389|ref|NZ_CP068049.1|
gene-JKG63_RS01765	-0.834237	1.7146e-12	no-diff	gi|1958621389|ref|NZ_CP068049.1|
gene-JKG63_RS09825	-1.35043	1.76126e-12	down	gi|1958621389|ref|NZ_CP068049.1|
gene-JKG63_RS14755	-0.516501	1.80139e-12	no-diff	gi|1958621389|ref|NZ_CP068049.1|
gene-JKG63_RS02115	-0.360994	1.93562e-12	no-diff	gi|1958621389|ref|NZ_CP068049.1|
gene-JKG63_RS05525	-1.48886	1.95188e-12	down	gi|1958621389|ref|NZ_CP068049.1|
gene-JKG63_RS20950	-2.02806	1.96713e-12	down	gi|1958621390|ref|NZ_CP068050.1|
gene-JKG63_RS23220	1.71857	2.74575e-12	up	gi|1958621390|ref|NZ_CP068050.1|
gene-JKG63_RS13165	0.674272	2.75853e-12	no-diff	gi|1958621389|ref|NZ_CP068049.1|
gene-JKG63_RS34125	-2.51415	2.98464e-12	down	gi|1958621390|ref|NZ_CP068050.1|
gene-JKG63_RS05185	0.387786	3.19846e-12	no-diff	gi|1958621389|ref|NZ_CP068049.1|
gene-JKG63_RS33800	-1.67153	3.23719e-12	down	gi|1958621390|ref|NZ_CP068050.1|
gene-JKG63_RS01600	0.621272	3.28972e-12	no-diff	gi|1958621389|ref|NZ_CP068049.1|
gene-JKG63_RS13435	0.696502	3.42885e-12	no-diff	gi|1958621389|ref|NZ_CP068049.1|
gene-JKG63_RS01380	-1.06072	3.45688e-12	down	gi|1958621389|ref|NZ_CP068049.1|
gene-JKG63_RS28535	1.72635	3.65368e-12	up	gi|1958621390|ref|NZ_CP068050.1|
gene-JKG63_RS10985	0.867352	3.9318e-12	no-diff	gi|1958621389|ref|NZ_CP068049.1|
gene-JKG63_RS23825	0.829506	4.32881e-12	no-diff	gi|1958621390|ref|NZ_CP068050.1|
gene-JKG63_RS13775	0.610617	4.48224e-12	no-diff	gi|1958621389|ref|NZ_CP068049.1|
gene-JKG63_RS11675	-1.52516	5.12004e-12	down	gi|1958621389|ref|NZ_CP068049.1|
gene-JKG63_RS08785	0.795688	5.24336e-12	no-diff	gi|1958621389|ref|NZ_CP068049.1|
gene-JKG63_RS10025	-2.21442	5.56172e-12	down	gi|1958621389|ref|NZ_CP068049.1|
gene-JKG63_RS18585	-0.576128	5.80941e-12	no-diff	gi|1958621389|ref|NZ_CP068049.1|
gene-JKG63_RS14915	-0.423733	5.83794e-12	no-diff	gi|1958621389|ref|NZ_CP068049.1|
gene-JKG63_RS10605	1.4294	5.83924e-12	up	gi|1958621389|ref|NZ_CP068049.1|
gene-JKG63_RS28145	-2.07252	6.00377e-12	down	gi|1958621390|ref|NZ_CP068050.1|
gene-JKG63_RS04460	-0.44305	6.70394e-12	no-diff	gi|1958621389|ref|NZ_CP068049.1|
gene-JKG63_RS32480	-0.550845	6.89003e-12	no-diff	gi|1958621390|ref|NZ_CP068050.1|
gene-JKG63_RS16025	-0.463485	7.98911e-12	no-diff	gi|1958621389|ref|NZ_CP068049.1|
gene-JKG63_RS00770	-2.77426	8.51632e-12	down	gi|1958621389|ref|NZ_CP068049.1|
gene-JKG63_RS02315	0.688707	8.92972e-12	no-diff	gi|1958621389|ref|NZ_CP068049.1|
gene-JKG63_RS06840	-0.487905	9.93904e-12	no-diff	gi|1958621389|ref|NZ_CP068049.1|
gene-JKG63_RS05270	0.493976	9.98225e-12	no-diff	gi|1958621389|ref|NZ_CP068049.1|
gene-JKG63_RS24440	-2.03778	1.03523e-11	down	gi|1958621390|ref|NZ_CP068050.1|
gene-JKG63_RS10845	0.359697	1.04325e-11	no-diff	gi|1958621389|ref|NZ_CP068049.1|
gene-JKG63_RS11480	0.36077	1.20203e-11	no-diff	gi|1958621389|ref|NZ_CP068049.1|
gene-JKG63_RS24435	-1.81943	1.22498e-11	down	gi|1958621390|ref|NZ_CP068050.1|
gene-JKG63_RS08085	0.667366	1.27386e-11	no-diff	gi|1958621389|ref|NZ_CP068049.1|
gene-JKG63_RS06050	0.772244	1.46524e-11	no-diff	gi|1958621389|ref|NZ_CP068049.1|
gene-JKG63_RS15215	0.337763	1.46601e-11	no-diff	gi|1958621389|ref|NZ_CP068049.1|
gene-JKG63_RS18030	-0.527793	1.65366e-11	no-diff	gi|1958621389|ref|NZ_CP068049.1|
gene-JKG63_RS01595	0.387719	1.89968e-11	no-diff	gi|1958621389|ref|NZ_CP068049.1|
gene-JKG63_RS19935	1.58371	1.96505e-11	up	gi|1958621390|ref|NZ_CP068050.1|
gene-JKG63_RS06115	0.550065	2.24342e-11	no-diff	gi|1958621389|ref|NZ_CP068049.1|
gene-JKG63_RS22295	0.831785	2.31598e-11	no-diff	gi|1958621390|ref|NZ_CP068050.1|
gene-JKG63_RS12430	0.655904	2.39499e-11	no-diff	gi|1958621389|ref|NZ_CP068049.1|
gene-JKG63_RS23175	1.74	2.45828e-11	up	gi|1958621390|ref|NZ_CP068050.1|
gene-JKG63_RS00465	0.955271	2.50377e-11	no-diff	gi|1958621389|ref|NZ_CP068049.1|
gene-JKG63_RS28910	-0.854455	2.52442e-11	no-diff	gi|1958621390|ref|NZ_CP068050.1|
gene-JKG63_RS10075	-2.50077	2.61665e-11	down	gi|1958621389|ref|NZ_CP068049.1|
gene-JKG63_RS03325	-0.358059	2.75842e-11	no-diff	gi|1958621389|ref|NZ_CP068049.1|
gene-JKG63_RS25290	-3.44477	3.06924e-11	down	gi|1958621390|ref|NZ_CP068050.1|
gene-JKG63_RS05745	0.908066	3.07403e-11	no-diff	gi|1958621389|ref|NZ_CP068049.1|
gene-JKG63_RS15590	0.533243	3.20198e-11	no-diff	gi|1958621389|ref|NZ_CP068049.1|
gene-JKG63_RS14435	0.445746	3.72786e-11	no-diff	gi|1958621389|ref|NZ_CP068049.1|
gene-JKG63_RS18010	-1.66304	4.16723e-11	down	gi|1958621389|ref|NZ_CP068049.1|
gene-JKG63_RS20435	-0.983958	4.2302e-11	no-diff	gi|1958621390|ref|NZ_CP068050.1|
gene-JKG63_RS27410	-1.31979	4.3141e-11	down	gi|1958621390|ref|NZ_CP068050.1|
gene-JKG63_RS02570	-0.511627	4.40114e-11	no-diff	gi|1958621389|ref|NZ_CP068049.1|
gene-JKG63_RS30775	-0.62626	5.04699e-11	no-diff	gi|1958621390|ref|NZ_CP068050.1|
gene-JKG63_RS01755	-0.510963	5.07487e-11	no-diff	gi|1958621389|ref|NZ_CP068049.1|
gene-JKG63_RS20370	1.26156	5.14697e-11	up	gi|1958621390|ref|NZ_CP068050.1|
gene-JKG63_RS08000	-1.44581	5.32319e-11	down	gi|1958621389|ref|NZ_CP068049.1|
gene-JKG63_RS10890	0.478831	5.90487e-11	no-diff	gi|1958621389|ref|NZ_CP068049.1|
gene-JKG63_RS00515	-0.538389	6.07087e-11	no-diff	gi|1958621389|ref|NZ_CP068049.1|
gene-JKG63_RS11570	0.436228	6.12279e-11	no-diff	gi|1958621389|ref|NZ_CP068049.1|
gene-JKG63_RS28545	1.1159	6.13498e-11	up	gi|1958621390|ref|NZ_CP068050.1|
gene-JKG63_RS00965	-0.858199	6.34972e-11	no-diff	gi|1958621389|ref|NZ_CP068049.1|
gene-JKG63_RS11465	0.320307	6.3939e-11	no-diff	gi|1958621389|ref|NZ_CP068049.1|
gene-JKG63_RS28500	1.28738	6.43465e-11	up	gi|1958621390|ref|NZ_CP068050.1|
gene-JKG63_RS02335	-1.25738	6.43768e-11	down	gi|1958621389|ref|NZ_CP068049.1|
gene-JKG63_RS33060	-1.6179	6.50421e-11	down	gi|1958621390|ref|NZ_CP068050.1|
gene-JKG63_RS13415	0.695407	6.80278e-11	no-diff	gi|1958621389|ref|NZ_CP068049.1|
gene-JKG63_RS30875	-2.54425	7.83943e-11	down	gi|1958621390|ref|NZ_CP068050.1|
gene-JKG63_RS18300	-0.773712	7.87756e-11	no-diff	gi|1958621389|ref|NZ_CP068049.1|
gene-JKG63_RS26815	-0.599593	8.33217e-11	no-diff	gi|1958621390|ref|NZ_CP068050.1|
gene-JKG63_RS18095	-0.729154	8.48719e-11	no-diff	gi|1958621389|ref|NZ_CP068049.1|
gene-JKG63_RS02965	0.721115	8.53462e-11	no-diff	gi|1958621389|ref|NZ_CP068049.1|
gene-JKG63_RS10020	-2.61125	8.64017e-11	down	gi|1958621389|ref|NZ_CP068049.1|
gene-JKG63_RS03035	0.665898	9.07551e-11	no-diff	gi|1958621389|ref|NZ_CP068049.1|
gene-JKG63_RS01920	0.513703	9.27349e-11	no-diff	gi|1958621389|ref|NZ_CP068049.1|
gene-JKG63_RS05490	-0.567584	9.87744e-11	no-diff	gi|1958621389|ref|NZ_CP068049.1|
gene-JKG63_RS27425	-0.854931	9.97667e-11	no-diff	gi|1958621390|ref|NZ_CP068050.1|
gene-JKG63_RS02595	-0.411059	1.00436e-10	no-diff	gi|1958621389|ref|NZ_CP068049.1|
gene-JKG63_RS00630	-0.808839	1.08782e-10	no-diff	gi|1958621389|ref|NZ_CP068049.1|
gene-JKG63_RS29955	0.965519	1.13986e-10	no-diff	gi|1958621390|ref|NZ_CP068050.1|
gene-JKG63_RS02600	-0.371156	1.15599e-10	no-diff	gi|1958621389|ref|NZ_CP068049.1|
gene-JKG63_RS17190	-0.482783	1.18504e-10	no-diff	gi|1958621389|ref|NZ_CP068049.1|
gene-JKG63_RS19580	-1.55532	1.20276e-10	down	gi|1958621390|ref|NZ_CP068050.1|
gene-JKG63_RS18315	-0.502666	1.24908e-10	no-diff	gi|1958621389|ref|NZ_CP068049.1|
gene-JKG63_RS10900	0.458673	1.39135e-10	no-diff	gi|1958621389|ref|NZ_CP068049.1|
gene-JKG63_RS23015	1.02983	1.40954e-10	up	gi|1958621390|ref|NZ_CP068050.1|
gene-JKG63_RS00390	-0.70246	1.45643e-10	no-diff	gi|1958621389|ref|NZ_CP068049.1|
gene-JKG63_RS24455	0.536265	1.53742e-10	no-diff	gi|1958621390|ref|NZ_CP068050.1|
gene-JKG63_RS24610	1.1422	1.55739e-10	up	gi|1958621390|ref|NZ_CP068050.1|
gene-JKG63_RS08395	-0.610236	1.59557e-10	no-diff	gi|1958621389|ref|NZ_CP068049.1|
gene-JKG63_RS16555	-0.587926	1.60268e-10	no-diff	gi|1958621389|ref|NZ_CP068049.1|
gene-JKG63_RS20945	-1.58156	2.04958e-10	down	gi|1958621390|ref|NZ_CP068050.1|
gene-JKG63_RS03250	-0.486442	2.07018e-10	no-diff	gi|1958621389|ref|NZ_CP068049.1|
gene-JKG63_RS04540	-0.579027	2.30683e-10	no-diff	gi|1958621389|ref|NZ_CP068049.1|
gene-JKG63_RS22365	1.21477	2.32514e-10	up	gi|1958621390|ref|NZ_CP068050.1|
gene-JKG63_RS20280	0.915921	2.42651e-10	no-diff	gi|1958621390|ref|NZ_CP068050.1|
gene-JKG63_RS34130	-2.68546	2.61165e-10	down	gi|1958621390|ref|NZ_CP068050.1|
gene-JKG63_RS10625	-0.869588	2.74301e-10	no-diff	gi|1958621389|ref|NZ_CP068049.1|
gene-JKG63_RS24375	1.4947	3.04535e-10	up	gi|1958621390|ref|NZ_CP068050.1|
gene-JKG63_RS25425	-0.899383	3.13161e-10	no-diff	gi|1958621390|ref|NZ_CP068050.1|
gene-JKG63_RS30795	0.523251	3.33622e-10	no-diff	gi|1958621390|ref|NZ_CP068050.1|
gene-JKG63_RS25985	1.29071	3.50196e-10	up	gi|1958621390|ref|NZ_CP068050.1|
gene-JKG63_RS16195	1.07406	3.54127e-10	up	gi|1958621389|ref|NZ_CP068049.1|
gene-JKG63_RS08080	0.697099	3.58139e-10	no-diff	gi|1958621389|ref|NZ_CP068049.1|
gene-JKG63_RS07440	-0.799009	3.64506e-10	no-diff	gi|1958621389|ref|NZ_CP068049.1|
gene-JKG63_RS00185	-1.06394	3.91487e-10	down	gi|1958621389|ref|NZ_CP068049.1|
gene-JKG63_RS23575	0.787095	3.9483e-10	no-diff	gi|1958621390|ref|NZ_CP068050.1|
gene-JKG63_RS13710	-0.566148	4.21199e-10	no-diff	gi|1958621389|ref|NZ_CP068049.1|
gene-JKG63_RS15515	-0.476166	4.3785e-10	no-diff	gi|1958621389|ref|NZ_CP068049.1|
gene-JKG63_RS13645	-0.466259	4.5359e-10	no-diff	gi|1958621389|ref|NZ_CP068049.1|
gene-JKG63_RS13425	0.695077	4.67097e-10	no-diff	gi|1958621389|ref|NZ_CP068049.1|
gene-JKG63_RS29790	0.777881	4.99181e-10	no-diff	gi|1958621390|ref|NZ_CP068050.1|
gene-JKG63_RS15270	-0.484729	5.09546e-10	no-diff	gi|1958621389|ref|NZ_CP068049.1|
gene-JKG63_RS00545	0.351861	5.13401e-10	no-diff	gi|1958621389|ref|NZ_CP068049.1|
gene-JKG63_RS14575	-1.57803	5.38044e-10	down	gi|1958621389|ref|NZ_CP068049.1|
gene-JKG63_RS02500	-0.713113	6.68119e-10	no-diff	gi|1958621389|ref|NZ_CP068049.1|
gene-JKG63_RS28155	-1.27408	6.733e-10	down	gi|1958621390|ref|NZ_CP068050.1|
gene-JKG63_RS16560	-0.590728	6.93831e-10	no-diff	gi|1958621389|ref|NZ_CP068049.1|
gene-JKG63_RS00525	0.702006	7.0689e-10	no-diff	gi|1958621389|ref|NZ_CP068049.1|
gene-JKG63_RS13385	0.395685	7.07317e-10	no-diff	gi|1958621389|ref|NZ_CP068049.1|
gene-JKG63_RS09950	-2.19272	7.07828e-10	down	gi|1958621389|ref|NZ_CP068049.1|
gene-JKG63_RS15125	1.29875	7.20293e-10	up	gi|1958621389|ref|NZ_CP068049.1|
gene-JKG63_RS03100	0.548837	7.44486e-10	no-diff	gi|1958621389|ref|NZ_CP068049.1|
gene-JKG63_RS13590	1.12638	7.50284e-10	up	gi|1958621389|ref|NZ_CP068049.1|
gene-JKG63_RS00225	-1.08874	7.77987e-10	down	gi|1958621389|ref|NZ_CP068049.1|
gene-JKG63_RS08795	1.73017	7.8188e-10	up	gi|1958621389|ref|NZ_CP068049.1|
gene-JKG63_RS04075	-1.1064	8.59398e-10	down	gi|1958621389|ref|NZ_CP068049.1|
gene-JKG63_RS07625	0.754245	8.82266e-10	no-diff	gi|1958621389|ref|NZ_CP068049.1|
gene-JKG63_RS03115	0.418486	9.15942e-10	no-diff	gi|1958621389|ref|NZ_CP068049.1|
gene-JKG63_RS02865	0.793547	9.48519e-10	no-diff	gi|1958621389|ref|NZ_CP068049.1|
gene-JKG63_RS02590	-0.338233	1.01706e-09	no-diff	gi|1958621389|ref|NZ_CP068049.1|
gene-JKG63_RS13945	-0.837017	1.04853e-09	no-diff	gi|1958621389|ref|NZ_CP068049.1|
gene-JKG63_RS16315	-0.446641	1.06555e-09	no-diff	gi|1958621389|ref|NZ_CP068049.1|
gene-JKG63_RS20590	0.437274	1.13369e-09	no-diff	gi|1958621390|ref|NZ_CP068050.1|
gene-JKG63_RS31735	-1.56717	1.16011e-09	down	gi|1958621390|ref|NZ_CP068050.1|
gene-JKG63_RS35355	-1.27351	1.27048e-09	down	gi|1958621389|ref|NZ_CP068049.1|
gene-JKG63_RS07185	-0.732414	1.29199e-09	no-diff	gi|1958621389|ref|NZ_CP068049.1|
gene-JKG63_RS07425	-1.1037	1.31966e-09	down	gi|1958621389|ref|NZ_CP068049.1|
gene-JKG63_RS17025	-1.06079	1.32063e-09	down	gi|1958621389|ref|NZ_CP068049.1|
gene-JKG63_RS09930	-1.46545	1.37072e-09	down	gi|1958621389|ref|NZ_CP068049.1|
gene-JKG63_RS05690	1.06879	1.40596e-09	up	gi|1958621389|ref|NZ_CP068049.1|
gene-JKG63_RS27565	0.535503	1.41444e-09	no-diff	gi|1958621390|ref|NZ_CP068050.1|
gene-JKG63_RS22705	0.539542	1.54903e-09	no-diff	gi|1958621390|ref|NZ_CP068050.1|
gene-JKG63_RS20530	-0.666802	1.56103e-09	no-diff	gi|1958621390|ref|NZ_CP068050.1|
gene-JKG63_RS01155	0.316682	1.58064e-09	no-diff	gi|1958621389|ref|NZ_CP068049.1|
gene-JKG63_RS30805	0.506556	1.62195e-09	no-diff	gi|1958621390|ref|NZ_CP068050.1|
gene-JKG63_RS09655	-1.05497	1.63855e-09	down	gi|1958621389|ref|NZ_CP068049.1|
gene-JKG63_RS29235	1.60045	1.81272e-09	up	gi|1958621390|ref|NZ_CP068050.1|
gene-JKG63_RS05855	-0.76893	1.91671e-09	no-diff	gi|1958621389|ref|NZ_CP068049.1|
gene-JKG63_RS03605	-0.691247	1.9395e-09	no-diff	gi|1958621389|ref|NZ_CP068049.1|
gene-JKG63_RS07445	-0.847301	1.99476e-09	no-diff	gi|1958621389|ref|NZ_CP068049.1|
gene-JKG63_RS25495	0.814358	2.21864e-09	no-diff	gi|1958621390|ref|NZ_CP068050.1|
gene-JKG63_RS09320	0.661501	2.23208e-09	no-diff	gi|1958621389|ref|NZ_CP068049.1|
gene-JKG63_RS21870	-1.17619	2.25858e-09	down	gi|1958621390|ref|NZ_CP068050.1|
gene-JKG63_RS12500	1.09195	2.46398e-09	up	gi|1958621389|ref|NZ_CP068049.1|
gene-JKG63_RS11520	0.671322	2.63901e-09	no-diff	gi|1958621389|ref|NZ_CP068049.1|
gene-JKG63_RS10725	0.666333	2.97795e-09	no-diff	gi|1958621389|ref|NZ_CP068049.1|
gene-JKG63_RS28585	-1.38711	3.35633e-09	down	gi|1958621390|ref|NZ_CP068050.1|
gene-JKG63_RS15500	-0.421861	3.60246e-09	no-diff	gi|1958621389|ref|NZ_CP068049.1|
gene-JKG63_RS12080	0.332182	3.82706e-09	no-diff	gi|1958621389|ref|NZ_CP068049.1|
gene-JKG63_RS02845	1.09705	4.02612e-09	up	gi|1958621389|ref|NZ_CP068049.1|
gene-JKG63_RS04535	-1.07505	4.06927e-09	down	gi|1958621389|ref|NZ_CP068049.1|
gene-JKG63_RS04495	-0.359895	4.28385e-09	no-diff	gi|1958621389|ref|NZ_CP068049.1|
gene-JKG63_RS10970	0.852913	4.38727e-09	no-diff	gi|1958621389|ref|NZ_CP068049.1|
gene-JKG63_RS05130	0.496079	4.59191e-09	no-diff	gi|1958621389|ref|NZ_CP068049.1|
gene-JKG63_RS09230	0.442834	4.7425e-09	no-diff	gi|1958621389|ref|NZ_CP068049.1|
gene-JKG63_RS12330	0.950812	4.78212e-09	no-diff	gi|1958621389|ref|NZ_CP068049.1|
gene-JKG63_RS25120	1.01683	4.92047e-09	up	gi|1958621390|ref|NZ_CP068050.1|
gene-JKG63_RS28480	-1.84256	5.22216e-09	down	gi|1958621390|ref|NZ_CP068050.1|
gene-JKG63_RS02055	-0.57432	5.46746e-09	no-diff	gi|1958621389|ref|NZ_CP068049.1|
gene-JKG63_RS18025	-0.556914	5.54955e-09	no-diff	gi|1958621389|ref|NZ_CP068049.1|
gene-JKG63_RS13915	0.588183	6.04861e-09	no-diff	gi|1958621389|ref|NZ_CP068049.1|
gene-JKG63_RS07950	0.55221	6.10529e-09	no-diff	gi|1958621389|ref|NZ_CP068049.1|
gene-JKG63_RS17320	0.653331	6.35604e-09	no-diff	gi|1958621389|ref|NZ_CP068049.1|
gene-JKG63_RS05590	-0.960294	6.64766e-09	no-diff	gi|1958621389|ref|NZ_CP068049.1|
gene-JKG63_RS14770	-0.575265	6.99574e-09	no-diff	gi|1958621389|ref|NZ_CP068049.1|
gene-JKG63_RS16915	0.34847	8.46128e-09	no-diff	gi|1958621389|ref|NZ_CP068049.1|
gene-JKG63_RS15525	-0.570282	8.918e-09	no-diff	gi|1958621389|ref|NZ_CP068049.1|
gene-JKG63_RS32425	0.616491	9.05089e-09	no-diff	gi|1958621390|ref|NZ_CP068050.1|
gene-JKG63_RS34550	0.738561	9.33563e-09	no-diff	gi|1958621390|ref|NZ_CP068050.1|
gene-JKG63_RS17185	-0.956026	1.02431e-08	no-diff	gi|1958621389|ref|NZ_CP068049.1|
gene-JKG63_RS12990	0.326277	1.08252e-08	no-diff	gi|1958621389|ref|NZ_CP068049.1|
gene-JKG63_RS17160	-0.349128	1.11532e-08	no-diff	gi|1958621389|ref|NZ_CP068049.1|
gene-JKG63_RS26810	-0.572519	1.14533e-08	no-diff	gi|1958621390|ref|NZ_CP068050.1|
gene-JKG63_RS15155	0.825784	1.1661e-08	no-diff	gi|1958621389|ref|NZ_CP068049.1|
gene-JKG63_RS13260	-1.353	1.19904e-08	down	gi|1958621389|ref|NZ_CP068049.1|
gene-JKG63_RS28320	-0.722076	1.24043e-08	no-diff	gi|1958621390|ref|NZ_CP068050.1|
gene-JKG63_RS10010	-1.66175	1.31839e-08	down	gi|1958621389|ref|NZ_CP068049.1|
gene-JKG63_RS10840	0.482919	1.32e-08	no-diff	gi|1958621389|ref|NZ_CP068049.1|
gene-JKG63_RS01560	-0.485498	1.3343e-08	no-diff	gi|1958621389|ref|NZ_CP068049.1|
gene-JKG63_RS14450	-0.598577	1.33833e-08	no-diff	gi|1958621389|ref|NZ_CP068049.1|
gene-JKG63_RS05230	-0.518667	1.36931e-08	no-diff	gi|1958621389|ref|NZ_CP068049.1|
gene-JKG63_RS18875	-0.818917	1.38124e-08	no-diff	gi|1958621390|ref|NZ_CP068050.1|
gene-JKG63_RS13155	0.962766	1.43523e-08	no-diff	gi|1958621389|ref|NZ_CP068049.1|
gene-JKG63_RS12200	0.309697	1.4976e-08	no-diff	gi|1958621389|ref|NZ_CP068049.1|
gene-JKG63_RS03755	-0.305838	1.53875e-08	no-diff	gi|1958621389|ref|NZ_CP068049.1|
gene-JKG63_RS27245	0.732617	1.5927e-08	no-diff	gi|1958621390|ref|NZ_CP068050.1|
gene-JKG63_RS17820	-0.572877	1.60659e-08	no-diff	gi|1958621389|ref|NZ_CP068049.1|
gene-JKG63_RS11595	0.392325	1.64e-08	no-diff	gi|1958621389|ref|NZ_CP068049.1|
gene-JKG63_RS02720	-0.354919	1.74544e-08	no-diff	gi|1958621389|ref|NZ_CP068049.1|
gene-JKG63_RS23640	0.591713	1.86061e-08	no-diff	gi|1958621390|ref|NZ_CP068050.1|
gene-JKG63_RS13615	0.949153	1.96288e-08	no-diff	gi|1958621389|ref|NZ_CP068049.1|
gene-JKG63_RS09890	-2.96233	1.99642e-08	down	gi|1958621389|ref|NZ_CP068049.1|
gene-JKG63_RS01845	-0.608887	2.04096e-08	no-diff	gi|1958621389|ref|NZ_CP068049.1|
gene-JKG63_RS08655	0.784937	2.09497e-08	no-diff	gi|1958621389|ref|NZ_CP068049.1|
gene-JKG63_RS16605	-0.325691	2.16254e-08	no-diff	gi|1958621389|ref|NZ_CP068049.1|
gene-JKG63_RS17865	-0.525634	2.32645e-08	no-diff	gi|1958621389|ref|NZ_CP068049.1|
gene-JKG63_RS24340	0.560663	2.47408e-08	no-diff	gi|1958621390|ref|NZ_CP068050.1|
gene-JKG63_RS08265	1.06764	2.49912e-08	up	gi|1958621389|ref|NZ_CP068049.1|
gene-JKG63_RS01640	0.469698	2.72713e-08	no-diff	gi|1958621389|ref|NZ_CP068049.1|
gene-JKG63_RS25490	0.983275	2.7561e-08	no-diff	gi|1958621390|ref|NZ_CP068050.1|
gene-JKG63_RS04260	1.06971	2.90097e-08	up	gi|1958621389|ref|NZ_CP068049.1|
gene-JKG63_RS25325	1.32117	3.00658e-08	up	gi|1958621390|ref|NZ_CP068050.1|
gene-JKG63_RS20730	0.471643	3.14121e-08	no-diff	gi|1958621390|ref|NZ_CP068050.1|
gene-JKG63_RS19550	-0.3819	3.67425e-08	no-diff	gi|1958621390|ref|NZ_CP068050.1|
gene-JKG63_RS06540	0.559447	3.70503e-08	no-diff	gi|1958621389|ref|NZ_CP068049.1|
gene-JKG63_RS17145	-0.996539	3.74682e-08	no-diff	gi|1958621389|ref|NZ_CP068049.1|
gene-JKG63_RS15865	-0.387663	3.85438e-08	no-diff	gi|1958621389|ref|NZ_CP068049.1|
gene-JKG63_RS15660	0.529921	4.07863e-08	no-diff	gi|1958621389|ref|NZ_CP068049.1|
gene-JKG63_RS17940	-0.354578	4.10953e-08	no-diff	gi|1958621389|ref|NZ_CP068049.1|
gene-JKG63_RS01710	0.531556	4.15959e-08	no-diff	gi|1958621389|ref|NZ_CP068049.1|
gene-JKG63_RS11470	0.282959	4.37238e-08	no-diff	gi|1958621389|ref|NZ_CP068049.1|
gene-JKG63_RS18240	-0.756864	4.4412e-08	no-diff	gi|1958621389|ref|NZ_CP068049.1|
gene-JKG63_RS11375	-1.62562	4.44467e-08	down	gi|1958621389|ref|NZ_CP068049.1|
gene-JKG63_RS08130	0.322858	4.85524e-08	no-diff	gi|1958621389|ref|NZ_CP068049.1|
gene-JKG63_RS15825	-0.291406	4.97332e-08	no-diff	gi|1958621389|ref|NZ_CP068049.1|
gene-JKG63_RS13410	0.599373	5.14159e-08	no-diff	gi|1958621389|ref|NZ_CP068049.1|
gene-JKG63_RS33930	-0.604269	5.25312e-08	no-diff	gi|1958621390|ref|NZ_CP068050.1|
gene-JKG63_RS22475	-0.315846	5.26393e-08	no-diff	gi|1958621390|ref|NZ_CP068050.1|
gene-JKG63_RS13625	0.749132	5.40493e-08	no-diff	gi|1958621389|ref|NZ_CP068049.1|
gene-JKG63_RS27165	0.663696	5.42794e-08	no-diff	gi|1958621390|ref|NZ_CP068050.1|
gene-JKG63_RS03110	0.47857	5.74656e-08	no-diff	gi|1958621389|ref|NZ_CP068049.1|
gene-JKG63_RS10060	-1.39245	5.82254e-08	down	gi|1958621389|ref|NZ_CP068049.1|
gene-JKG63_RS14445	-0.464584	5.86444e-08	no-diff	gi|1958621389|ref|NZ_CP068049.1|
gene-JKG63_RS06490	-0.575664	6.23023e-08	no-diff	gi|1958621389|ref|NZ_CP068049.1|
gene-JKG63_RS05295	0.414177	6.69252e-08	no-diff	gi|1958621389|ref|NZ_CP068049.1|
gene-JKG63_RS14615	0.645534	6.99951e-08	no-diff	gi|1958621389|ref|NZ_CP068049.1|
gene-JKG63_RS10555	1.11852	7.11968e-08	up	gi|1958621389|ref|NZ_CP068049.1|
gene-JKG63_RS29895	0.720158	7.52693e-08	no-diff	gi|1958621390|ref|NZ_CP068050.1|
gene-JKG63_RS22965	1.90353	7.61618e-08	up	gi|1958621390|ref|NZ_CP068050.1|
gene-JKG63_RS23315	0.732748	7.78025e-08	no-diff	gi|1958621390|ref|NZ_CP068050.1|
gene-JKG63_RS08370	-0.357965	7.81473e-08	no-diff	gi|1958621389|ref|NZ_CP068049.1|
gene-JKG63_RS06480	-0.387544	8.5074e-08	no-diff	gi|1958621389|ref|NZ_CP068049.1|
gene-JKG63_RS17035	0.464238	8.70415e-08	no-diff	gi|1958621389|ref|NZ_CP068049.1|
gene-JKG63_RS01040	0.456729	9.47604e-08	no-diff	gi|1958621389|ref|NZ_CP068049.1|
gene-JKG63_RS15870	-0.474754	9.62671e-08	no-diff	gi|1958621389|ref|NZ_CP068049.1|
gene-JKG63_RS03040	-0.358197	9.85532e-08	no-diff	gi|1958621389|ref|NZ_CP068049.1|
gene-JKG63_RS31725	0.518709	1.02005e-07	no-diff	gi|1958621390|ref|NZ_CP068050.1|
gene-JKG63_RS25850	-1.09048	1.03208e-07	down	gi|1958621390|ref|NZ_CP068050.1|
gene-JKG63_RS13850	-0.440298	1.05569e-07	no-diff	gi|1958621389|ref|NZ_CP068049.1|
gene-JKG63_RS14200	-0.717844	1.10711e-07	no-diff	gi|1958621389|ref|NZ_CP068049.1|
gene-JKG63_RS16790	-0.524874	1.23673e-07	no-diff	gi|1958621389|ref|NZ_CP068049.1|
gene-JKG63_RS04825	0.531212	1.2679e-07	no-diff	gi|1958621389|ref|NZ_CP068049.1|
gene-JKG63_RS34320	-0.72807	1.26909e-07	no-diff	gi|1958621390|ref|NZ_CP068050.1|
gene-JKG63_RS28610	-0.33	1.27407e-07	no-diff	gi|1958621390|ref|NZ_CP068050.1|
gene-JKG63_RS27765	0.779476	1.30814e-07	no-diff	gi|1958621390|ref|NZ_CP068050.1|
gene-JKG63_RS13575	-0.87206	1.3374e-07	no-diff	gi|1958621389|ref|NZ_CP068049.1|
gene-JKG63_RS06720	0.527972	1.37964e-07	no-diff	gi|1958621389|ref|NZ_CP068049.1|
gene-JKG63_RS25035	0.492998	1.40011e-07	no-diff	gi|1958621390|ref|NZ_CP068050.1|
gene-JKG63_RS05240	-0.502746	1.46188e-07	no-diff	gi|1958621389|ref|NZ_CP068049.1|
gene-JKG63_RS29180	-0.670689	1.47851e-07	no-diff	gi|1958621390|ref|NZ_CP068050.1|
gene-JKG63_RS24995	0.674138	1.56762e-07	no-diff	gi|1958621390|ref|NZ_CP068050.1|
gene-JKG63_RS01630	1.48504	1.67931e-07	up	gi|1958621389|ref|NZ_CP068049.1|
gene-JKG63_RS01205	-0.569437	1.72236e-07	no-diff	gi|1958621389|ref|NZ_CP068049.1|
gene-JKG63_RS14540	1.33499	1.77246e-07	up	gi|1958621389|ref|NZ_CP068049.1|
gene-JKG63_RS19615	0.838316	1.87393e-07	no-diff	gi|1958621390|ref|NZ_CP068050.1|
gene-JKG63_RS31140	-1.77676	1.93877e-07	down	gi|1958621390|ref|NZ_CP068050.1|
gene-JKG63_RS13900	0.635273	1.95513e-07	no-diff	gi|1958621389|ref|NZ_CP068049.1|
gene-JKG63_RS20855	0.87327	2.02905e-07	no-diff	gi|1958621390|ref|NZ_CP068050.1|
gene-JKG63_RS04735	-0.822965	2.11716e-07	no-diff	gi|1958621389|ref|NZ_CP068049.1|
gene-JKG63_RS03655	-0.495774	2.1855e-07	no-diff	gi|1958621389|ref|NZ_CP068049.1|
gene-JKG63_RS31595	-0.607869	2.36207e-07	no-diff	gi|1958621390|ref|NZ_CP068050.1|
gene-JKG63_RS14300	0.446697	2.40526e-07	no-diff	gi|1958621389|ref|NZ_CP068049.1|
gene-JKG63_RS28605	-0.367675	2.54146e-07	no-diff	gi|1958621390|ref|NZ_CP068050.1|
gene-JKG63_RS27400	1.02709	2.56253e-07	up	gi|1958621390|ref|NZ_CP068050.1|
gene-JKG63_RS03595	-0.749637	2.58044e-07	no-diff	gi|1958621389|ref|NZ_CP068049.1|
gene-JKG63_RS11120	0.327915	2.66309e-07	no-diff	gi|1958621389|ref|NZ_CP068049.1|
gene-JKG63_RS15530	-0.460026	2.75434e-07	no-diff	gi|1958621389|ref|NZ_CP068049.1|
gene-JKG63_RS17215	-0.436031	2.75555e-07	no-diff	gi|1958621389|ref|NZ_CP068049.1|
gene-JKG63_RS24795	0.569837	2.80639e-07	no-diff	gi|1958621390|ref|NZ_CP068050.1|
gene-JKG63_RS32950	0.655239	2.97256e-07	no-diff	gi|1958621390|ref|NZ_CP068050.1|
gene-JKG63_RS34445	-1.48421	3.19837e-07	down	gi|1958621390|ref|NZ_CP068050.1|
gene-JKG63_RS18335	1.08067	3.22711e-07	up	gi|1958621389|ref|NZ_CP068049.1|
gene-JKG63_RS33460	0.742326	3.24115e-07	no-diff	gi|1958621390|ref|NZ_CP068050.1|
gene-JKG63_RS26205	0.691564	3.3691e-07	no-diff	gi|1958621390|ref|NZ_CP068050.1|
gene-JKG63_RS17840	-0.839057	3.40695e-07	no-diff	gi|1958621389|ref|NZ_CP068049.1|
gene-JKG63_RS26000	0.518119	3.48186e-07	no-diff	gi|1958621390|ref|NZ_CP068050.1|
gene-JKG63_RS01790	-0.406206	3.48907e-07	no-diff	gi|1958621389|ref|NZ_CP068049.1|
gene-JKG63_RS09960	-1.52256	3.547e-07	down	gi|1958621389|ref|NZ_CP068049.1|
gene-JKG63_RS16830	-0.361843	3.61004e-07	no-diff	gi|1958621389|ref|NZ_CP068049.1|
gene-JKG63_RS02090	-0.400643	3.6234e-07	no-diff	gi|1958621389|ref|NZ_CP068049.1|
gene-JKG63_RS20495	0.491037	3.79062e-07	no-diff	gi|1958621390|ref|NZ_CP068050.1|
gene-JKG63_RS29900	-0.464754	3.81491e-07	no-diff	gi|1958621390|ref|NZ_CP068050.1|
gene-JKG63_RS08015	-0.750202	3.82542e-07	no-diff	gi|1958621389|ref|NZ_CP068049.1|
gene-JKG63_RS18115	-0.279778	4.14213e-07	no-diff	gi|1958621389|ref|NZ_CP068049.1|
gene-JKG63_RS18005	-1.30513	4.30753e-07	down	gi|1958621389|ref|NZ_CP068049.1|
gene-JKG63_RS18385	-0.586936	4.37335e-07	no-diff	gi|1958621389|ref|NZ_CP068049.1|
gene-JKG63_RS23910	1.16827	4.43439e-07	up	gi|1958621390|ref|NZ_CP068050.1|
gene-JKG63_RS00450	0.89961	4.48176e-07	no-diff	gi|1958621389|ref|NZ_CP068049.1|
gene-JKG63_RS35035	-0.791916	5.18137e-07	no-diff	gi|1958621391|ref|NZ_CP068051.1|
gene-JKG63_RS05095	-0.386586	5.36262e-07	no-diff	gi|1958621389|ref|NZ_CP068049.1|
gene-JKG63_RS01320	1.29293	5.5067e-07	up	gi|1958621389|ref|NZ_CP068049.1|
gene-JKG63_RS34465	-0.85608	5.71663e-07	no-diff	gi|1958621390|ref|NZ_CP068050.1|
gene-JKG63_RS12100	0.523896	5.94186e-07	no-diff	gi|1958621389|ref|NZ_CP068049.1|
gene-JKG63_RS00980	-0.629884	6.22486e-07	no-diff	gi|1958621389|ref|NZ_CP068049.1|
gene-JKG63_RS23255	-1.30091	6.6046e-07	down	gi|1958621390|ref|NZ_CP068050.1|
gene-JKG63_RS28770	0.901247	6.88346e-07	no-diff	gi|1958621390|ref|NZ_CP068050.1|
gene-JKG63_RS06475	0.497137	6.91512e-07	no-diff	gi|1958621389|ref|NZ_CP068049.1|
gene-JKG63_RS09550	0.408005	7.59418e-07	no-diff	gi|1958621389|ref|NZ_CP068049.1|
gene-JKG63_RS29320	-0.331688	7.81746e-07	no-diff	gi|1958621390|ref|NZ_CP068050.1|
gene-JKG63_RS18965	-1.1604	8.08087e-07	down	gi|1958621390|ref|NZ_CP068050.1|
gene-JKG63_RS10775	0.465486	8.20297e-07	no-diff	gi|1958621389|ref|NZ_CP068049.1|
gene-JKG63_RS24925	0.812125	8.54877e-07	no-diff	gi|1958621390|ref|NZ_CP068050.1|
gene-JKG63_RS03080	-0.373527	8.56022e-07	no-diff	gi|1958621389|ref|NZ_CP068049.1|
gene-JKG63_RS14390	0.544066	8.73396e-07	no-diff	gi|1958621389|ref|NZ_CP068049.1|
gene-JKG63_RS18750	-0.78414	8.78743e-07	no-diff	gi|1958621390|ref|NZ_CP068050.1|
gene-JKG63_RS13395	0.625504	9.5871e-07	no-diff	gi|1958621389|ref|NZ_CP068049.1|
gene-JKG63_RS26330	0.260326	9.61243e-07	no-diff	gi|1958621390|ref|NZ_CP068050.1|
gene-JKG63_RS12670	-0.296008	9.65895e-07	no-diff	gi|1958621389|ref|NZ_CP068049.1|
gene-JKG63_RS12185	0.325624	1.03828e-06	no-diff	gi|1958621389|ref|NZ_CP068049.1|
gene-JKG63_RS26615	-0.676492	1.03867e-06	no-diff	gi|1958621390|ref|NZ_CP068050.1|
gene-JKG63_RS18195	-1.1752	1.11629e-06	down	gi|1958621389|ref|NZ_CP068049.1|
gene-JKG63_RS18740	0.475359	1.12931e-06	no-diff	gi|1958621390|ref|NZ_CP068050.1|
gene-JKG63_RS33910	-0.74881	1.13982e-06	no-diff	gi|1958621390|ref|NZ_CP068050.1|
gene-JKG63_RS33935	-0.566132	1.15036e-06	no-diff	gi|1958621390|ref|NZ_CP068050.1|
gene-JKG63_RS27355	-0.833361	1.15255e-06	no-diff	gi|1958621390|ref|NZ_CP068050.1|
gene-JKG63_RS17230	0.509369	1.15434e-06	no-diff	gi|1958621389|ref|NZ_CP068049.1|
gene-JKG63_RS04475	-0.313158	1.17121e-06	no-diff	gi|1958621389|ref|NZ_CP068049.1|
gene-JKG63_RS15055	-1.03586	1.27175e-06	down	gi|1958621389|ref|NZ_CP068049.1|
gene-JKG63_RS09800	-3.0635	1.31969e-06	down	gi|1958621389|ref|NZ_CP068049.1|
gene-JKG63_RS25025	0.320523	1.33954e-06	no-diff	gi|1958621390|ref|NZ_CP068050.1|
gene-JKG63_RS05235	-0.437891	1.35871e-06	no-diff	gi|1958621389|ref|NZ_CP068049.1|
gene-JKG63_RS18220	-0.837719	1.39269e-06	no-diff	gi|1958621389|ref|NZ_CP068049.1|
gene-JKG63_RS11130	0.481935	1.39875e-06	no-diff	gi|1958621389|ref|NZ_CP068049.1|
gene-JKG63_RS06460	0.4621	1.41177e-06	no-diff	gi|1958621389|ref|NZ_CP068049.1|
gene-JKG63_RS29195	-0.592663	1.45053e-06	no-diff	gi|1958621390|ref|NZ_CP068050.1|
gene-JKG63_RS00695	-0.546322	1.49628e-06	no-diff	gi|1958621389|ref|NZ_CP068049.1|
gene-JKG63_RS10620	-1.3093	1.55967e-06	down	gi|1958621389|ref|NZ_CP068049.1|
gene-JKG63_RS05455	-0.544639	1.57151e-06	no-diff	gi|1958621389|ref|NZ_CP068049.1|
gene-JKG63_RS18260	-0.297508	1.57482e-06	no-diff	gi|1958621389|ref|NZ_CP068049.1|
gene-JKG63_RS01475	0.273645	1.60537e-06	no-diff	gi|1958621389|ref|NZ_CP068049.1|
gene-JKG63_RS17175	-0.367851	1.6332e-06	no-diff	gi|1958621389|ref|NZ_CP068049.1|
gene-JKG63_RS27780	0.982255	1.65076e-06	no-diff	gi|1958621390|ref|NZ_CP068050.1|
gene-JKG63_RS18380	0.27306	1.79804e-06	no-diff	gi|1958621389|ref|NZ_CP068049.1|
gene-JKG63_RS08010	-0.935047	1.91189e-06	no-diff	gi|1958621389|ref|NZ_CP068049.1|
gene-JKG63_RS28600	-0.457838	1.93428e-06	no-diff	gi|1958621390|ref|NZ_CP068050.1|
gene-JKG63_RS02835	0.869411	1.94408e-06	no-diff	gi|1958621389|ref|NZ_CP068049.1|
gene-JKG63_RS14295	-0.315558	1.9671e-06	no-diff	gi|1958621389|ref|NZ_CP068049.1|
gene-JKG63_RS28160	-1.28744	1.96852e-06	down	gi|1958621390|ref|NZ_CP068050.1|
gene-JKG63_RS03315	0.292608	1.98243e-06	no-diff	gi|1958621389|ref|NZ_CP068049.1|
gene-JKG63_RS18360	0.52357	2.06132e-06	no-diff	gi|1958621389|ref|NZ_CP068049.1|
gene-JKG63_RS14650	1.13893	2.07523e-06	up	gi|1958621389|ref|NZ_CP068049.1|
gene-JKG63_RS13925	0.493877	2.103e-06	no-diff	gi|1958621389|ref|NZ_CP068049.1|
gene-JKG63_RS30705	1.09327	2.16295e-06	up	gi|1958621390|ref|NZ_CP068050.1|
gene-JKG63_RS26265	0.499763	2.26455e-06	no-diff	gi|1958621390|ref|NZ_CP068050.1|
gene-JKG63_RS14525	-0.736444	2.27816e-06	no-diff	gi|1958621389|ref|NZ_CP068049.1|
gene-JKG63_RS33875	-0.23876	2.29331e-06	no-diff	gi|1958621390|ref|NZ_CP068050.1|
gene-JKG63_RS09175	0.379001	2.31906e-06	no-diff	gi|1958621389|ref|NZ_CP068049.1|
gene-JKG63_RS20755	0.670366	2.32956e-06	no-diff	gi|1958621390|ref|NZ_CP068050.1|
gene-JKG63_RS31755	-0.671559	2.3737e-06	no-diff	gi|1958621390|ref|NZ_CP068050.1|
gene-JKG63_RS10975	0.331606	2.43296e-06	no-diff	gi|1958621389|ref|NZ_CP068049.1|
gene-JKG63_RS15205	0.552009	2.44022e-06	no-diff	gi|1958621389|ref|NZ_CP068049.1|
gene-JKG63_RS00170	-0.6844	2.5422e-06	no-diff	gi|1958621389|ref|NZ_CP068049.1|
gene-JKG63_RS10460	1.10569	2.5709e-06	up	gi|1958621389|ref|NZ_CP068049.1|
gene-JKG63_RS08110	0.642734	2.67654e-06	no-diff	gi|1958621389|ref|NZ_CP068049.1|
gene-JKG63_RS20595	0.651112	2.68982e-06	no-diff	gi|1958621390|ref|NZ_CP068050.1|
gene-JKG63_RS23540	0.812882	2.69381e-06	no-diff	gi|1958621390|ref|NZ_CP068050.1|
gene-JKG63_RS03295	0.853195	2.78654e-06	no-diff	gi|1958621389|ref|NZ_CP068049.1|
gene-JKG63_RS17740	-0.502328	2.80648e-06	no-diff	gi|1958621389|ref|NZ_CP068049.1|
gene-JKG63_RS03340	0.621659	3.14421e-06	no-diff	gi|1958621389|ref|NZ_CP068049.1|
gene-JKG63_RS04960	0.367549	3.33347e-06	no-diff	gi|1958621389|ref|NZ_CP068049.1|
gene-JKG63_RS10330	-1.61862	3.33444e-06	down	gi|1958621389|ref|NZ_CP068049.1|
gene-JKG63_RS24665	1.19601	3.37836e-06	up	gi|1958621390|ref|NZ_CP068050.1|
gene-JKG63_RS17925	-0.484776	3.38178e-06	no-diff	gi|1958621389|ref|NZ_CP068049.1|
gene-JKG63_RS08155	0.54531	3.38964e-06	no-diff	gi|1958621389|ref|NZ_CP068049.1|
gene-JKG63_RS22455	-0.24413	3.42271e-06	no-diff	gi|1958621390|ref|NZ_CP068050.1|
gene-JKG63_RS32835	1.44185	3.567e-06	up	gi|1958621390|ref|NZ_CP068050.1|
gene-JKG63_RS18935	-0.476831	3.66093e-06	no-diff	gi|1958621390|ref|NZ_CP068050.1|
gene-JKG63_RS29215	0.794781	3.68437e-06	no-diff	gi|1958621390|ref|NZ_CP068050.1|
gene-JKG63_RS04910	0.653205	3.76858e-06	no-diff	gi|1958621389|ref|NZ_CP068049.1|
gene-JKG63_RS26600	0.531425	4.03823e-06	no-diff	gi|1958621390|ref|NZ_CP068050.1|
gene-JKG63_RS05280	-0.2901	4.0823e-06	no-diff	gi|1958621389|ref|NZ_CP068049.1|
gene-JKG63_RS21190	1.10996	4.0826e-06	up	gi|1958621390|ref|NZ_CP068050.1|
gene-JKG63_RS09985	-1.02223	4.15778e-06	down	gi|1958621389|ref|NZ_CP068049.1|
gene-JKG63_RS13470	0.316414	4.22205e-06	no-diff	gi|1958621389|ref|NZ_CP068049.1|
gene-JKG63_RS23485	0.436911	4.25059e-06	no-diff	gi|1958621390|ref|NZ_CP068050.1|
gene-JKG63_RS14350	0.28845	4.29755e-06	no-diff	gi|1958621389|ref|NZ_CP068049.1|
gene-JKG63_RS24645	-0.654646	4.33586e-06	no-diff	gi|1958621390|ref|NZ_CP068050.1|
gene-JKG63_RS13580	-1.12468	4.40246e-06	down	gi|1958621389|ref|NZ_CP068049.1|
gene-JKG63_RS18340	0.566754	4.65205e-06	no-diff	gi|1958621389|ref|NZ_CP068049.1|
gene-JKG63_RS26995	-0.699658	4.69681e-06	no-diff	gi|1958621390|ref|NZ_CP068050.1|
gene-JKG63_RS29720	1.49037	4.71079e-06	up	gi|1958621390|ref|NZ_CP068050.1|
gene-JKG63_RS13050	0.772378	4.73281e-06	no-diff	gi|1958621389|ref|NZ_CP068049.1|
gene-JKG63_RS17430	-0.388583	4.76504e-06	no-diff	gi|1958621389|ref|NZ_CP068049.1|
gene-JKG63_RS22485	0.606624	4.87946e-06	no-diff	gi|1958621390|ref|NZ_CP068050.1|
gene-JKG63_RS23110	-0.597205	4.94943e-06	no-diff	gi|1958621390|ref|NZ_CP068050.1|
gene-JKG63_RS32350	-0.339164	4.95824e-06	no-diff	gi|1958621390|ref|NZ_CP068050.1|
gene-JKG63_RS03920	-0.829677	5.2346e-06	no-diff	gi|1958621389|ref|NZ_CP068049.1|
gene-JKG63_RS03125	-0.319587	5.2922e-06	no-diff	gi|1958621389|ref|NZ_CP068049.1|
gene-JKG63_RS10520	1.43667	5.32969e-06	up	gi|1958621389|ref|NZ_CP068049.1|
gene-JKG63_RS15615	-0.682704	5.65778e-06	no-diff	gi|1958621389|ref|NZ_CP068049.1|
gene-JKG63_RS13350	-0.613256	5.70475e-06	no-diff	gi|1958621389|ref|NZ_CP068049.1|
gene-JKG63_RS24480	-0.855794	5.84285e-06	no-diff	gi|1958621390|ref|NZ_CP068050.1|
gene-JKG63_RS04275	0.423056	5.8616e-06	no-diff	gi|1958621389|ref|NZ_CP068049.1|
gene-JKG63_RS03665	-0.300669	5.88543e-06	no-diff	gi|1958621389|ref|NZ_CP068049.1|
gene-JKG63_RS03190	-0.40349	5.90092e-06	no-diff	gi|1958621389|ref|NZ_CP068049.1|
gene-JKG63_RS01840	-0.67835	5.9095e-06	no-diff	gi|1958621389|ref|NZ_CP068049.1|
gene-JKG63_RS20330	0.275483	6.10631e-06	no-diff	gi|1958621390|ref|NZ_CP068050.1|
gene-JKG63_RS17110	-1.21732	6.18707e-06	down	gi|1958621389|ref|NZ_CP068049.1|
gene-JKG63_RS02970	-0.4457	6.26057e-06	no-diff	gi|1958621389|ref|NZ_CP068049.1|
gene-JKG63_RS10905	0.599302	6.45536e-06	no-diff	gi|1958621389|ref|NZ_CP068049.1|
gene-JKG63_RS02950	1.18159	6.47431e-06	up	gi|1958621389|ref|NZ_CP068049.1|
gene-JKG63_RS01660	0.615536	6.58151e-06	no-diff	gi|1958621389|ref|NZ_CP068049.1|
gene-JKG63_RS20430	-0.454441	6.60207e-06	no-diff	gi|1958621390|ref|NZ_CP068050.1|
gene-JKG63_RS09560	0.501429	6.72852e-06	no-diff	gi|1958621389|ref|NZ_CP068049.1|
gene-JKG63_RS01150	-0.464617	7.02373e-06	no-diff	gi|1958621389|ref|NZ_CP068049.1|
gene-JKG63_RS10750	0.895599	7.13127e-06	no-diff	gi|1958621389|ref|NZ_CP068049.1|
gene-JKG63_RS13335	0.740111	7.15704e-06	no-diff	gi|1958621389|ref|NZ_CP068049.1|
gene-JKG63_RS12680	-0.287065	7.36171e-06	no-diff	gi|1958621389|ref|NZ_CP068049.1|
gene-JKG63_RS24020	-0.788167	7.41008e-06	no-diff	gi|1958621390|ref|NZ_CP068050.1|
gene-JKG63_RS32670	0.630276	7.50887e-06	no-diff	gi|1958621390|ref|NZ_CP068050.1|
gene-JKG63_RS06975	0.323963	8.04323e-06	no-diff	gi|1958621389|ref|NZ_CP068049.1|
gene-JKG63_RS08465	0.438821	8.25631e-06	no-diff	gi|1958621389|ref|NZ_CP068049.1|
gene-JKG63_RS09820	-2.06697	8.34e-06	down	gi|1958621389|ref|NZ_CP068049.1|
gene-JKG63_RS34450	-1.28408	8.53898e-06	down	gi|1958621390|ref|NZ_CP068050.1|
gene-JKG63_RS11530	0.769242	8.57284e-06	no-diff	gi|1958621389|ref|NZ_CP068049.1|
gene-JKG63_RS15585	0.60658	8.66767e-06	no-diff	gi|1958621389|ref|NZ_CP068049.1|
gene-JKG63_RS24545	0.840499	8.86941e-06	no-diff	gi|1958621390|ref|NZ_CP068050.1|
gene-JKG63_RS24750	-1.07616	9.08407e-06	down	gi|1958621390|ref|NZ_CP068050.1|
gene-JKG63_RS25125	0.839195	9.08436e-06	no-diff	gi|1958621390|ref|NZ_CP068050.1|
gene-JKG63_RS09680	-1.08071	9.15689e-06	down	gi|1958621389|ref|NZ_CP068049.1|
gene-JKG63_RS15700	0.667387	9.5126e-06	no-diff	gi|1958621389|ref|NZ_CP068049.1|
gene-JKG63_RS01930	-0.702803	9.81812e-06	no-diff	gi|1958621389|ref|NZ_CP068049.1|
gene-JKG63_RS31825	-0.708492	1.00673e-05	no-diff	gi|1958621390|ref|NZ_CP068050.1|
gene-JKG63_RS07175	-0.492998	1.04971e-05	no-diff	gi|1958621389|ref|NZ_CP068049.1|
gene-JKG63_RS08410	0.75529	1.06618e-05	no-diff	gi|1958621389|ref|NZ_CP068049.1|
gene-JKG63_RS15475	-0.299261	1.18981e-05	no-diff	gi|1958621389|ref|NZ_CP068049.1|
gene-JKG63_RS03025	0.564965	1.19101e-05	no-diff	gi|1958621389|ref|NZ_CP068049.1|
gene-JKG63_RS13735	0.451015	1.19674e-05	no-diff	gi|1958621389|ref|NZ_CP068049.1|
gene-JKG63_RS13650	-0.531851	1.2026e-05	no-diff	gi|1958621389|ref|NZ_CP068049.1|
gene-JKG63_RS29055	1.53211	1.20869e-05	up	gi|1958621390|ref|NZ_CP068050.1|
gene-JKG63_RS00410	-0.509283	1.26373e-05	no-diff	gi|1958621389|ref|NZ_CP068049.1|
gene-JKG63_RS07450	-0.978904	1.27821e-05	no-diff	gi|1958621389|ref|NZ_CP068049.1|
gene-JKG63_RS05515	-0.897649	1.32806e-05	no-diff	gi|1958621389|ref|NZ_CP068049.1|
gene-JKG63_RS03020	0.635049	1.34134e-05	no-diff	gi|1958621389|ref|NZ_CP068049.1|
gene-JKG63_RS10955	0.302161	1.3492e-05	no-diff	gi|1958621389|ref|NZ_CP068049.1|
gene-JKG63_RS05010	0.303868	1.37776e-05	no-diff	gi|1958621389|ref|NZ_CP068049.1|
gene-JKG63_RS15690	-0.564115	1.3962e-05	no-diff	gi|1958621389|ref|NZ_CP068049.1|
gene-JKG63_RS04755	-1.29963	1.41577e-05	down	gi|1958621389|ref|NZ_CP068049.1|
gene-JKG63_RS02585	-0.271263	1.43221e-05	no-diff	gi|1958621389|ref|NZ_CP068049.1|
gene-JKG63_RS03830	-0.509368	1.45573e-05	no-diff	gi|1958621389|ref|NZ_CP068049.1|
gene-JKG63_RS08605	0.612892	1.46983e-05	no-diff	gi|1958621389|ref|NZ_CP068049.1|
gene-JKG63_RS13985	0.533311	1.55428e-05	no-diff	gi|1958621389|ref|NZ_CP068049.1|
gene-JKG63_RS04890	1.01512	1.63395e-05	up	gi|1958621389|ref|NZ_CP068049.1|
gene-JKG63_RS10085	-0.983708	1.69298e-05	no-diff	gi|1958621389|ref|NZ_CP068049.1|
gene-JKG63_RS09940	-2.31778	1.73873e-05	down	gi|1958621389|ref|NZ_CP068049.1|
gene-JKG63_RS00875	-0.534799	1.73879e-05	no-diff	gi|1958621389|ref|NZ_CP068049.1|
gene-JKG63_RS10565	1.07741	1.74104e-05	up	gi|1958621389|ref|NZ_CP068049.1|
gene-JKG63_RS33950	-1.15263	1.77966e-05	down	gi|1958621390|ref|NZ_CP068050.1|
gene-JKG63_RS29815	-0.319701	1.81842e-05	no-diff	gi|1958621390|ref|NZ_CP068050.1|
gene-JKG63_RS02545	-0.347037	1.82809e-05	no-diff	gi|1958621389|ref|NZ_CP068049.1|
gene-JKG63_RS15075	-0.988982	1.83466e-05	no-diff	gi|1958621389|ref|NZ_CP068049.1|
gene-JKG63_RS04030	-0.338081	1.88414e-05	no-diff	gi|1958621389|ref|NZ_CP068049.1|
gene-JKG63_RS19195	0.712602	1.88581e-05	no-diff	gi|1958621390|ref|NZ_CP068050.1|
gene-JKG63_RS28580	-1.15039	1.88846e-05	down	gi|1958621390|ref|NZ_CP068050.1|
gene-JKG63_RS19780	0.934456	1.92553e-05	no-diff	gi|1958621390|ref|NZ_CP068050.1|
gene-JKG63_RS20055	0.441734	1.92747e-05	no-diff	gi|1958621390|ref|NZ_CP068050.1|
gene-JKG63_RS25870	1.78229	1.93142e-05	up	gi|1958621390|ref|NZ_CP068050.1|
gene-JKG63_RS00240	-0.529064	1.9543e-05	no-diff	gi|1958621389|ref|NZ_CP068049.1|
gene-JKG63_RS28565	-0.443595	1.96704e-05	no-diff	gi|1958621390|ref|NZ_CP068050.1|
gene-JKG63_RS08400	-0.34525	1.97055e-05	no-diff	gi|1958621389|ref|NZ_CP068049.1|
gene-JKG63_RS11830	0.94265	2.02438e-05	no-diff	gi|1958621389|ref|NZ_CP068049.1|
gene-JKG63_RS02700	0.230001	2.05164e-05	no-diff	gi|1958621389|ref|NZ_CP068049.1|
gene-JKG63_RS29635	0.728282	2.13696e-05	no-diff	gi|1958621390|ref|NZ_CP068050.1|
gene-JKG63_RS09810	-1.76557	2.21434e-05	down	gi|1958621389|ref|NZ_CP068049.1|
gene-JKG63_RS10850	-0.591655	2.25141e-05	no-diff	gi|1958621389|ref|NZ_CP068049.1|
gene-JKG63_RS13070	-0.240458	2.28092e-05	no-diff	gi|1958621389|ref|NZ_CP068049.1|
gene-JKG63_RS18205	-0.677857	2.30243e-05	no-diff	gi|1958621389|ref|NZ_CP068049.1|
gene-JKG63_RS26085	-0.652017	2.39621e-05	no-diff	gi|1958621390|ref|NZ_CP068050.1|
gene-JKG63_RS00300	-0.911634	2.39759e-05	no-diff	gi|1958621389|ref|NZ_CP068049.1|
gene-JKG63_RS15415	0.751328	2.55049e-05	no-diff	gi|1958621389|ref|NZ_CP068049.1|
gene-JKG63_RS15885	-1.47565	2.6672e-05	down	gi|1958621389|ref|NZ_CP068049.1|
gene-JKG63_RS31200	-0.486334	2.73933e-05	no-diff	gi|1958621390|ref|NZ_CP068050.1|
gene-JKG63_RS20070	0.902893	2.82895e-05	no-diff	gi|1958621390|ref|NZ_CP068050.1|
gene-JKG63_RS17260	0.990215	2.87949e-05	no-diff	gi|1958621389|ref|NZ_CP068049.1|
gene-JKG63_RS29860	0.666735	2.89646e-05	no-diff	gi|1958621390|ref|NZ_CP068050.1|
gene-JKG63_RS13215	0.228343	2.90144e-05	no-diff	gi|1958621389|ref|NZ_CP068049.1|
gene-JKG63_RS08430	0.770086	2.98361e-05	no-diff	gi|1958621389|ref|NZ_CP068049.1|
gene-JKG63_RS14715	-0.365929	3.00037e-05	no-diff	gi|1958621389|ref|NZ_CP068049.1|
gene-JKG63_RS28125	-0.93946	3.05498e-05	no-diff	gi|1958621390|ref|NZ_CP068050.1|
gene-JKG63_RS15395	0.268438	3.05909e-05	no-diff	gi|1958621389|ref|NZ_CP068049.1|
gene-JKG63_RS28675	-0.856001	3.10473e-05	no-diff	gi|1958621390|ref|NZ_CP068050.1|
gene-JKG63_RS28945	0.722982	3.16375e-05	no-diff	gi|1958621390|ref|NZ_CP068050.1|
gene-JKG63_RS11505	0.788132	3.21355e-05	no-diff	gi|1958621389|ref|NZ_CP068049.1|
gene-JKG63_RS17875	-1.05447	3.23527e-05	down	gi|1958621389|ref|NZ_CP068049.1|
gene-JKG63_RS02445	-0.628529	3.26405e-05	no-diff	gi|1958621389|ref|NZ_CP068049.1|
gene-JKG63_RS17765	0.540814	3.3071e-05	no-diff	gi|1958621389|ref|NZ_CP068049.1|
gene-JKG63_RS12790	0.716913	3.3257e-05	no-diff	gi|1958621389|ref|NZ_CP068049.1|
gene-JKG63_RS09745	0.626239	3.33589e-05	no-diff	gi|1958621389|ref|NZ_CP068049.1|
gene-JKG63_RS03650	-0.609643	3.53785e-05	no-diff	gi|1958621389|ref|NZ_CP068049.1|
gene-JKG63_RS31610	-0.787613	3.58108e-05	no-diff	gi|1958621390|ref|NZ_CP068050.1|
gene-JKG63_RS33925	-0.68188	3.67363e-05	no-diff	gi|1958621390|ref|NZ_CP068050.1|
gene-JKG63_RS16210	-0.25754	3.67374e-05	no-diff	gi|1958621389|ref|NZ_CP068049.1|
gene-JKG63_RS32345	-0.449831	3.71586e-05	no-diff	gi|1958621390|ref|NZ_CP068050.1|
gene-JKG63_RS15095	-0.36525	3.72317e-05	no-diff	gi|1958621389|ref|NZ_CP068049.1|
gene-JKG63_RS00490	-0.311514	3.7242e-05	no-diff	gi|1958621389|ref|NZ_CP068049.1|
gene-JKG63_RS11225	0.678428	3.77133e-05	no-diff	gi|1958621389|ref|NZ_CP068049.1|
gene-JKG63_RS25475	0.617944	3.90243e-05	no-diff	gi|1958621390|ref|NZ_CP068050.1|
gene-JKG63_RS01965	0.487236	3.92485e-05	no-diff	gi|1958621389|ref|NZ_CP068049.1|
gene-JKG63_RS05645	-0.384628	3.93445e-05	no-diff	gi|1958621389|ref|NZ_CP068049.1|
gene-JKG63_RS18065	0.546625	3.94079e-05	no-diff	gi|1958621389|ref|NZ_CP068049.1|
gene-JKG63_RS18050	-0.54497	4.02256e-05	no-diff	gi|1958621389|ref|NZ_CP068049.1|
gene-JKG63_RS30930	-1.84776	4.02629e-05	down	gi|1958621390|ref|NZ_CP068050.1|
gene-JKG63_RS30560	0.909765	4.04981e-05	no-diff	gi|1958621390|ref|NZ_CP068050.1|
gene-JKG63_RS09220	0.872382	4.11703e-05	no-diff	gi|1958621389|ref|NZ_CP068049.1|
gene-JKG63_RS13080	-0.211963	4.25739e-05	no-diff	gi|1958621389|ref|NZ_CP068049.1|
gene-JKG63_RS16590	-0.954095	4.42354e-05	no-diff	gi|1958621389|ref|NZ_CP068049.1|
gene-JKG63_RS20570	0.811307	4.42807e-05	no-diff	gi|1958621390|ref|NZ_CP068050.1|
gene-JKG63_RS27170	-0.627243	4.45533e-05	no-diff	gi|1958621390|ref|NZ_CP068050.1|
gene-JKG63_RS14920	-0.677998	4.49269e-05	no-diff	gi|1958621389|ref|NZ_CP068049.1|
gene-JKG63_RS11620	0.362439	4.55474e-05	no-diff	gi|1958621389|ref|NZ_CP068049.1|
gene-JKG63_RS10615	-0.482967	4.6932e-05	no-diff	gi|1958621389|ref|NZ_CP068049.1|
gene-JKG63_RS07635	0.917035	4.70728e-05	no-diff	gi|1958621389|ref|NZ_CP068049.1|
gene-JKG63_RS15050	-0.752713	4.71851e-05	no-diff	gi|1958621389|ref|NZ_CP068049.1|
gene-JKG63_RS13740	0.578616	4.85546e-05	no-diff	gi|1958621389|ref|NZ_CP068049.1|
gene-JKG63_RS15695	0.817435	4.88999e-05	no-diff	gi|1958621389|ref|NZ_CP068049.1|
gene-JKG63_RS20700	0.488181	4.93903e-05	no-diff	gi|1958621390|ref|NZ_CP068050.1|
gene-JKG63_RS11190	0.474352	4.9646e-05	no-diff	gi|1958621389|ref|NZ_CP068049.1|
gene-JKG63_RS00210	-0.395086	5.02314e-05	no-diff	gi|1958621389|ref|NZ_CP068049.1|
gene-JKG63_RS12235	-0.240583	5.15085e-05	no-diff	gi|1958621389|ref|NZ_CP068049.1|
gene-JKG63_RS00560	0.593211	5.23116e-05	no-diff	gi|1958621389|ref|NZ_CP068049.1|
gene-JKG63_RS34245	0.625077	5.39573e-05	no-diff	gi|1958621390|ref|NZ_CP068050.1|
gene-JKG63_RS11050	-0.863122	5.43049e-05	no-diff	gi|1958621389|ref|NZ_CP068049.1|
gene-JKG63_RS12190	0.484352	5.5678e-05	no-diff	gi|1958621389|ref|NZ_CP068049.1|
gene-JKG63_RS09900	-1.35235	5.62613e-05	down	gi|1958621389|ref|NZ_CP068049.1|
gene-JKG63_RS04455	0.316638	5.75578e-05	no-diff	gi|1958621389|ref|NZ_CP068049.1|
gene-JKG63_RS13755	-0.360793	5.94432e-05	no-diff	gi|1958621389|ref|NZ_CP068049.1|
gene-JKG63_RS15840	-0.215911	6.00275e-05	no-diff	gi|1958621389|ref|NZ_CP068049.1|
gene-JKG63_RS05375	-1.06895	6.02231e-05	down	gi|1958621389|ref|NZ_CP068049.1|
gene-JKG63_RS16880	-0.300565	6.08791e-05	no-diff	gi|1958621389|ref|NZ_CP068049.1|
gene-JKG63_RS18850	0.788674	6.18339e-05	no-diff	gi|1958621390|ref|NZ_CP068050.1|
gene-JKG63_RS05470	-0.595103	6.19632e-05	no-diff	gi|1958621389|ref|NZ_CP068049.1|
gene-JKG63_RS00380	-0.48452	6.61204e-05	no-diff	gi|1958621389|ref|NZ_CP068049.1|
gene-JKG63_RS31005	-1.0444	6.65562e-05	down	gi|1958621390|ref|NZ_CP068050.1|
gene-JKG63_RS27505	0.464228	6.74876e-05	no-diff	gi|1958621390|ref|NZ_CP068050.1|
gene-JKG63_RS21590	0.465031	6.76406e-05	no-diff	gi|1958621390|ref|NZ_CP068050.1|
gene-JKG63_RS06630	0.474042	6.84608e-05	no-diff	gi|1958621389|ref|NZ_CP068049.1|
gene-JKG63_RS00355	-0.428041	6.87919e-05	no-diff	gi|1958621389|ref|NZ_CP068049.1|
gene-JKG63_RS19370	-1.26306	6.96143e-05	down	gi|1958621390|ref|NZ_CP068050.1|
gene-JKG63_RS08105	0.533802	6.96955e-05	no-diff	gi|1958621389|ref|NZ_CP068049.1|
gene-JKG63_RS23870	1.15224	7.13074e-05	up	gi|1958621390|ref|NZ_CP068050.1|
gene-JKG63_RS20935	0.650404	7.23695e-05	no-diff	gi|1958621390|ref|NZ_CP068050.1|
gene-JKG63_RS12625	0.723008	7.26163e-05	no-diff	gi|1958621389|ref|NZ_CP068049.1|
gene-JKG63_RS01835	-0.810882	7.63216e-05	no-diff	gi|1958621389|ref|NZ_CP068049.1|
gene-JKG63_RS26045	-1.56454	7.71226e-05	down	gi|1958621390|ref|NZ_CP068050.1|
gene-JKG63_RS23815	-0.684003	7.78167e-05	no-diff	gi|1958621390|ref|NZ_CP068050.1|
gene-JKG63_RS23200	0.932987	7.83262e-05	no-diff	gi|1958621390|ref|NZ_CP068050.1|
gene-JKG63_RS14360	1.33677	8.16023e-05	up	gi|1958621389|ref|NZ_CP068049.1|
gene-JKG63_RS18440	-1.16335	8.33989e-05	down	gi|1958621389|ref|NZ_CP068049.1|
gene-JKG63_RS10950	0.3266	8.38492e-05	no-diff	gi|1958621389|ref|NZ_CP068049.1|
gene-JKG63_RS14625	0.484206	8.40965e-05	no-diff	gi|1958621389|ref|NZ_CP068049.1|
gene-JKG63_RS22725	0.599923	8.41738e-05	no-diff	gi|1958621390|ref|NZ_CP068050.1|
gene-JKG63_RS23875	1.01456	8.4954e-05	up	gi|1958621390|ref|NZ_CP068050.1|
gene-JKG63_RS15220	-0.360085	8.86205e-05	no-diff	gi|1958621389|ref|NZ_CP068049.1|
gene-JKG63_RS12230	-0.357384	9.15831e-05	no-diff	gi|1958621389|ref|NZ_CP068049.1|
gene-JKG63_RS20320	0.327256	9.29207e-05	no-diff	gi|1958621390|ref|NZ_CP068050.1|
gene-JKG63_RS14610	-0.360157	9.3661e-05	no-diff	gi|1958621389|ref|NZ_CP068049.1|
gene-JKG63_RS01070	-0.737306	9.7947e-05	no-diff	gi|1958621389|ref|NZ_CP068049.1|
gene-JKG63_RS02990	-0.215338	9.8531e-05	no-diff	gi|1958621389|ref|NZ_CP068049.1|
gene-JKG63_RS08520	0.675103	9.97784e-05	no-diff	gi|1958621389|ref|NZ_CP068049.1|
gene-JKG63_RS26100	-0.906696	0.000103091	no-diff	gi|1958621390|ref|NZ_CP068050.1|
gene-JKG63_RS12145	0.435487	0.000104395	no-diff	gi|1958621389|ref|NZ_CP068049.1|
gene-JKG63_RS29165	-0.542506	0.000106542	no-diff	gi|1958621390|ref|NZ_CP068050.1|
gene-JKG63_RS33240	-0.316405	0.000110769	no-diff	gi|1958621390|ref|NZ_CP068050.1|
gene-JKG63_RS07475	-1.0255	0.000111004	down	gi|1958621389|ref|NZ_CP068049.1|
gene-JKG63_RS35010	-0.575844	0.000112338	no-diff	gi|1958621391|ref|NZ_CP068051.1|
gene-JKG63_RS10940	0.233048	0.000112902	no-diff	gi|1958621389|ref|NZ_CP068049.1|
gene-JKG63_RS14405	-0.567767	0.000113634	no-diff	gi|1958621389|ref|NZ_CP068049.1|
gene-JKG63_RS00470	0.888466	0.000115808	no-diff	gi|1958621389|ref|NZ_CP068049.1|
gene-JKG63_RS09845	-1.01687	0.000116296	down	gi|1958621389|ref|NZ_CP068049.1|
gene-JKG63_RS00015	-0.232906	0.000116304	no-diff	gi|1958621389|ref|NZ_CP068049.1|
gene-JKG63_RS20565	0.889868	0.000116683	no-diff	gi|1958621390|ref|NZ_CP068050.1|
gene-JKG63_RS04130	0.802799	0.000117013	no-diff	gi|1958621389|ref|NZ_CP068049.1|
gene-JKG63_RS09685	-0.66811	0.000117861	no-diff	gi|1958621389|ref|NZ_CP068049.1|
gene-JKG63_RS03610	-0.235604	0.00011979	no-diff	gi|1958621389|ref|NZ_CP068049.1|
gene-JKG63_RS10310	-1.98489	0.000120183	down	gi|1958621389|ref|NZ_CP068049.1|
gene-JKG63_RS32580	-0.475313	0.000121613	no-diff	gi|1958621390|ref|NZ_CP068050.1|
gene-JKG63_RS13610	0.648762	0.00012542	no-diff	gi|1958621389|ref|NZ_CP068049.1|
gene-JKG63_RS00325	0.572467	0.000125549	no-diff	gi|1958621389|ref|NZ_CP068049.1|
gene-JKG63_RS22710	0.486532	0.000127875	no-diff	gi|1958621390|ref|NZ_CP068050.1|
gene-JKG63_RS29190	-0.442052	0.000128022	no-diff	gi|1958621390|ref|NZ_CP068050.1|
gene-JKG63_RS14340	0.283807	0.000129833	no-diff	gi|1958621389|ref|NZ_CP068049.1|
gene-JKG63_RS32285	-0.784129	0.000132379	no-diff	gi|1958621390|ref|NZ_CP068050.1|
gene-JKG63_RS14240	-0.911345	0.000133442	no-diff	gi|1958621389|ref|NZ_CP068049.1|
gene-JKG63_RS30940	-1.77195	0.000134577	down	gi|1958621390|ref|NZ_CP068050.1|
gene-JKG63_RS10990	-0.228343	0.000140742	no-diff	gi|1958621389|ref|NZ_CP068049.1|
gene-JKG63_RS22540	0.282228	0.000142986	no-diff	gi|1958621390|ref|NZ_CP068050.1|
gene-JKG63_RS33290	0.345248	0.000143904	no-diff	gi|1958621390|ref|NZ_CP068050.1|
gene-JKG63_RS06150	-1.10808	0.000143992	down	gi|1958621389|ref|NZ_CP068049.1|
gene-JKG63_RS16440	-0.727082	0.000145349	no-diff	gi|1958621389|ref|NZ_CP068049.1|
gene-JKG63_RS16170	-0.324103	0.000146283	no-diff	gi|1958621389|ref|NZ_CP068049.1|
gene-JKG63_RS33005	-0.512692	0.00014877	no-diff	gi|1958621390|ref|NZ_CP068050.1|
gene-JKG63_RS33310	-1.09125	0.000149658	down	gi|1958621390|ref|NZ_CP068050.1|
gene-JKG63_RS27335	0.560461	0.000150315	no-diff	gi|1958621390|ref|NZ_CP068050.1|
gene-JKG63_RS22510	0.236463	0.000150722	no-diff	gi|1958621390|ref|NZ_CP068050.1|
gene-JKG63_RS01905	-0.451439	0.00015188	no-diff	gi|1958621389|ref|NZ_CP068049.1|
gene-JKG63_RS09865	-2.75549	0.000152512	down	gi|1958621389|ref|NZ_CP068049.1|
gene-JKG63_RS31435	-0.808623	0.00015361	no-diff	gi|1958621390|ref|NZ_CP068050.1|
gene-JKG63_RS00530	0.289029	0.00015643	no-diff	gi|1958621389|ref|NZ_CP068049.1|
gene-JKG63_RS33285	-0.46765	0.000158125	no-diff	gi|1958621390|ref|NZ_CP068050.1|
gene-JKG63_RS26585	0.442957	0.000159796	no-diff	gi|1958621390|ref|NZ_CP068050.1|
gene-JKG63_RS09340	0.819451	0.000168658	no-diff	gi|1958621389|ref|NZ_CP068049.1|
gene-JKG63_RS04875	0.282261	0.000171224	no-diff	gi|1958621389|ref|NZ_CP068049.1|
gene-JKG63_RS04595	0.363007	0.000172004	no-diff	gi|1958621389|ref|NZ_CP068049.1|
gene-JKG63_RS11135	-0.201696	0.000172119	no-diff	gi|1958621389|ref|NZ_CP068049.1|
gene-JKG63_RS24985	0.651238	0.000173639	no-diff	gi|1958621390|ref|NZ_CP068050.1|
gene-JKG63_RS27065	0.611841	0.000175344	no-diff	gi|1958621390|ref|NZ_CP068050.1|
gene-JKG63_RS15765	-0.587003	0.000178084	no-diff	gi|1958621389|ref|NZ_CP068049.1|
gene-JKG63_RS10880	0.295324	0.000182021	no-diff	gi|1958621389|ref|NZ_CP068049.1|
gene-JKG63_RS00280	-0.529513	0.000184642	no-diff	gi|1958621389|ref|NZ_CP068049.1|
gene-JKG63_RS33025	-1.11226	0.000185747	down	gi|1958621390|ref|NZ_CP068050.1|
gene-JKG63_RS22515	0.581643	0.000186849	no-diff	gi|1958621390|ref|NZ_CP068050.1|
gene-JKG63_RS03675	-0.224234	0.000189571	no-diff	gi|1958621389|ref|NZ_CP068049.1|
gene-JKG63_RS29210	0.672205	0.000191762	no-diff	gi|1958621390|ref|NZ_CP068050.1|
gene-JKG63_RS05825	-0.738049	0.00019202	no-diff	gi|1958621389|ref|NZ_CP068049.1|
gene-JKG63_RS32500	-0.484662	0.000197053	no-diff	gi|1958621390|ref|NZ_CP068050.1|
gene-JKG63_RS01820	-0.320993	0.000200633	no-diff	gi|1958621389|ref|NZ_CP068049.1|
gene-JKG63_RS28495	0.901314	0.000203847	no-diff	gi|1958621390|ref|NZ_CP068050.1|
gene-JKG63_RS26745	0.792751	0.000204264	no-diff	gi|1958621390|ref|NZ_CP068050.1|
gene-JKG63_RS03360	0.486813	0.00021122	no-diff	gi|1958621389|ref|NZ_CP068049.1|
gene-JKG63_RS21350	0.494765	0.000213418	no-diff	gi|1958621390|ref|NZ_CP068050.1|
gene-JKG63_RS00975	-0.815166	0.000214456	no-diff	gi|1958621389|ref|NZ_CP068049.1|
gene-JKG63_RS01410	0.196179	0.000218046	no-diff	gi|1958621389|ref|NZ_CP068049.1|
gene-JKG63_RS08290	-0.218632	0.0002223	no-diff	gi|1958621389|ref|NZ_CP068049.1|
gene-JKG63_RS10670	-0.470393	0.000223147	no-diff	gi|1958621389|ref|NZ_CP068049.1|
gene-JKG63_RS20085	0.578466	0.000223744	no-diff	gi|1958621390|ref|NZ_CP068050.1|
gene-JKG63_RS12985	-0.533623	0.000225267	no-diff	gi|1958621389|ref|NZ_CP068049.1|
gene-JKG63_RS15855	0.895987	0.000226142	no-diff	gi|1958621389|ref|NZ_CP068049.1|
gene-JKG63_RS11445	-0.36047	0.000227749	no-diff	gi|1958621389|ref|NZ_CP068049.1|
gene-JKG63_RS07460	-2.03404	0.000228345	down	gi|1958621389|ref|NZ_CP068049.1|
gene-JKG63_RS11685	-0.729567	0.000229785	no-diff	gi|1958621389|ref|NZ_CP068049.1|
gene-JKG63_RS01240	-0.333177	0.000231123	no-diff	gi|1958621389|ref|NZ_CP068049.1|
gene-JKG63_RS15060	-1.40158	0.000231854	down	gi|1958621389|ref|NZ_CP068049.1|
gene-JKG63_RS28485	-0.290546	0.000235843	no-diff	gi|1958621390|ref|NZ_CP068050.1|
gene-JKG63_RS12085	-1.30134	0.000238248	down	gi|1958621389|ref|NZ_CP068049.1|
gene-JKG63_RS15190	-0.409131	0.000239626	no-diff	gi|1958621389|ref|NZ_CP068049.1|
gene-JKG63_RS03000	0.393443	0.000240262	no-diff	gi|1958621389|ref|NZ_CP068049.1|
gene-JKG63_RS00870	-0.983312	0.000244965	no-diff	gi|1958621389|ref|NZ_CP068049.1|
gene-JKG63_RS13405	0.376253	0.000246356	no-diff	gi|1958621389|ref|NZ_CP068049.1|
gene-JKG63_RS16080	-0.375671	0.000259235	no-diff	gi|1958621389|ref|NZ_CP068049.1|
gene-JKG63_RS09285	-0.408808	0.00026725	no-diff	gi|1958621389|ref|NZ_CP068049.1|
gene-JKG63_RS32805	-0.608694	0.000268047	no-diff	gi|1958621390|ref|NZ_CP068050.1|
gene-JKG63_RS20380	-0.817222	0.000268249	no-diff	gi|1958621390|ref|NZ_CP068050.1|
gene-JKG63_RS02385	-0.345568	0.000268816	no-diff	gi|1958621389|ref|NZ_CP068049.1|
gene-JKG63_RS15565	-0.544137	0.000275246	no-diff	gi|1958621389|ref|NZ_CP068049.1|
gene-JKG63_RS11290	-0.668937	0.000277263	no-diff	gi|1958621389|ref|NZ_CP068049.1|
gene-JKG63_RS15845	0.566475	0.000279958	no-diff	gi|1958621389|ref|NZ_CP068049.1|
gene-JKG63_RS15800	-0.402352	0.000283422	no-diff	gi|1958621389|ref|NZ_CP068049.1|
gene-JKG63_RS17965	-0.484198	0.000305976	no-diff	gi|1958621389|ref|NZ_CP068049.1|
gene-JKG63_RS05325	-0.617246	0.000306925	no-diff	gi|1958621389|ref|NZ_CP068049.1|
gene-JKG63_RS10795	0.210918	0.000321717	no-diff	gi|1958621389|ref|NZ_CP068049.1|
gene-JKG63_RS10100	0.726322	0.000322946	no-diff	gi|1958621389|ref|NZ_CP068049.1|
gene-JKG63_RS27855	-0.37832	0.000330848	no-diff	gi|1958621390|ref|NZ_CP068050.1|
gene-JKG63_RS13085	0.521053	0.000332204	no-diff	gi|1958621389|ref|NZ_CP068049.1|
gene-JKG63_RS00395	-0.695302	0.000335229	no-diff	gi|1958621389|ref|NZ_CP068049.1|
gene-JKG63_RS05700	-0.475584	0.000335311	no-diff	gi|1958621389|ref|NZ_CP068049.1|
gene-JKG63_RS04830	0.529599	0.000335393	no-diff	gi|1958621389|ref|NZ_CP068049.1|
gene-JKG63_RS22950	0.939987	0.000337103	no-diff	gi|1958621390|ref|NZ_CP068050.1|
gene-JKG63_RS08230	0.373754	0.000339648	no-diff	gi|1958621389|ref|NZ_CP068049.1|
gene-JKG63_RS06680	0.62349	0.000339921	no-diff	gi|1958621389|ref|NZ_CP068049.1|
gene-JKG63_RS28305	0.500243	0.000339953	no-diff	gi|1958621390|ref|NZ_CP068050.1|
gene-JKG63_RS12455	0.781515	0.00034037	no-diff	gi|1958621389|ref|NZ_CP068049.1|
gene-JKG63_RS02715	0.268673	0.00034467	no-diff	gi|1958621389|ref|NZ_CP068049.1|
gene-JKG63_RS08060	0.367278	0.000345421	no-diff	gi|1958621389|ref|NZ_CP068049.1|
gene-JKG63_RS26505	0.905109	0.000347261	no-diff	gi|1958621390|ref|NZ_CP068050.1|
gene-JKG63_RS09500	1.12442	0.000347349	up	gi|1958621389|ref|NZ_CP068049.1|
gene-JKG63_RS00190	-1.378	0.000350627	down	gi|1958621389|ref|NZ_CP068049.1|
gene-JKG63_RS24805	1.35087	0.000350925	up	gi|1958621390|ref|NZ_CP068050.1|
gene-JKG63_RS19450	-0.641818	0.0003579	no-diff	gi|1958621390|ref|NZ_CP068050.1|
gene-JKG63_RS03065	-0.540758	0.000358619	no-diff	gi|1958621389|ref|NZ_CP068049.1|
gene-JKG63_RS18925	0.344482	0.000359728	no-diff	gi|1958621390|ref|NZ_CP068050.1|
gene-JKG63_RS07965	1.12467	0.000361381	up	gi|1958621389|ref|NZ_CP068049.1|
gene-JKG63_RS04805	-0.187618	0.000377126	no-diff	gi|1958621389|ref|NZ_CP068049.1|
gene-JKG63_RS10515	0.898976	0.000386266	no-diff	gi|1958621389|ref|NZ_CP068049.1|
gene-JKG63_RS10480	1.01348	0.000387761	up	gi|1958621389|ref|NZ_CP068049.1|
gene-JKG63_RS11340	0.316086	0.000389675	no-diff	gi|1958621389|ref|NZ_CP068049.1|
gene-JKG63_RS24155	1.00302	0.000393833	up	gi|1958621390|ref|NZ_CP068050.1|
gene-JKG63_RS03185	0.254397	0.000395106	no-diff	gi|1958621389|ref|NZ_CP068049.1|
gene-JKG63_RS11580	-1.07653	0.000404567	down	gi|1958621389|ref|NZ_CP068049.1|
gene-JKG63_RS02850	0.978821	0.00042166	no-diff	gi|1958621389|ref|NZ_CP068049.1|
gene-JKG63_RS17170	-0.238789	0.0004225	no-diff	gi|1958621389|ref|NZ_CP068049.1|
gene-JKG63_RS00990	-0.575068	0.000424775	no-diff	gi|1958621389|ref|NZ_CP068049.1|
gene-JKG63_RS23760	-0.651246	0.000427004	no-diff	gi|1958621390|ref|NZ_CP068050.1|
gene-JKG63_RS24315	0.664404	0.000439713	no-diff	gi|1958621390|ref|NZ_CP068050.1|
gene-JKG63_RS00570	-0.35425	0.000440241	no-diff	gi|1958621389|ref|NZ_CP068049.1|
gene-JKG63_RS07955	0.463816	0.000444193	no-diff	gi|1958621389|ref|NZ_CP068049.1|
gene-JKG63_RS28965	0.545291	0.000450896	no-diff	gi|1958621390|ref|NZ_CP068050.1|
gene-JKG63_RS12005	-1.66571	0.000451124	down	gi|1958621389|ref|NZ_CP068049.1|
gene-JKG63_RS16430	-0.713778	0.000452686	no-diff	gi|1958621389|ref|NZ_CP068049.1|
gene-JKG63_RS17955	-0.468901	0.000454902	no-diff	gi|1958621389|ref|NZ_CP068049.1|
gene-JKG63_RS00435	-0.492653	0.000457775	no-diff	gi|1958621389|ref|NZ_CP068049.1|
gene-JKG63_RS17880	-0.748979	0.000464139	no-diff	gi|1958621389|ref|NZ_CP068049.1|
gene-JKG63_RS05650	-0.405462	0.000466519	no-diff	gi|1958621389|ref|NZ_CP068049.1|
gene-JKG63_RS32795	-0.752363	0.000470321	no-diff	gi|1958621390|ref|NZ_CP068050.1|
gene-JKG63_RS25045	-0.231145	0.000481659	no-diff	gi|1958621390|ref|NZ_CP068050.1|
gene-JKG63_RS01310	0.587693	0.000485057	no-diff	gi|1958621389|ref|NZ_CP068049.1|
gene-JKG63_RS24380	0.718911	0.000492868	no-diff	gi|1958621390|ref|NZ_CP068050.1|
gene-JKG63_RS13010	0.229518	0.000495711	no-diff	gi|1958621389|ref|NZ_CP068049.1|
gene-JKG63_RS14420	-0.38151	0.000497048	no-diff	gi|1958621389|ref|NZ_CP068049.1|
gene-JKG63_RS07470	-0.717704	0.000497453	no-diff	gi|1958621389|ref|NZ_CP068049.1|
gene-JKG63_RS21710	0.287186	0.000502464	no-diff	gi|1958621390|ref|NZ_CP068050.1|
gene-JKG63_RS29775	0.650556	0.000504161	no-diff	gi|1958621390|ref|NZ_CP068050.1|
gene-JKG63_RS09875	-0.954506	0.000517982	no-diff	gi|1958621389|ref|NZ_CP068049.1|
gene-JKG63_RS33980	0.430959	0.000531914	no-diff	gi|1958621390|ref|NZ_CP068050.1|
gene-JKG63_RS06140	-1.05055	0.000533275	down	gi|1958621389|ref|NZ_CP068049.1|
gene-JKG63_RS00750	-1.39877	0.00053698	down	gi|1958621389|ref|NZ_CP068049.1|
gene-JKG63_RS12295	0.289385	0.000537246	no-diff	gi|1958621389|ref|NZ_CP068049.1|
gene-JKG63_RS31690	0.375763	0.000538873	no-diff	gi|1958621390|ref|NZ_CP068050.1|
gene-JKG63_RS17870	-0.400524	0.000539481	no-diff	gi|1958621389|ref|NZ_CP068049.1|
gene-JKG63_RS31045	-0.946701	0.000539904	no-diff	gi|1958621390|ref|NZ_CP068050.1|
gene-JKG63_RS28490	1.07107	0.000541053	up	gi|1958621390|ref|NZ_CP068050.1|
gene-JKG63_RS08565	0.785477	0.000545122	no-diff	gi|1958621389|ref|NZ_CP068049.1|
gene-JKG63_RS04970	0.583307	0.000545747	no-diff	gi|1958621389|ref|NZ_CP068049.1|
gene-JKG63_RS00805	-1.96373	0.000547207	down	gi|1958621389|ref|NZ_CP068049.1|
gene-JKG63_RS27060	0.267456	0.000550888	no-diff	gi|1958621390|ref|NZ_CP068050.1|
gene-JKG63_RS24955	1.15489	0.000557942	up	gi|1958621390|ref|NZ_CP068050.1|
gene-JKG63_RS15370	-0.192323	0.000574622	no-diff	gi|1958621389|ref|NZ_CP068049.1|
gene-JKG63_RS13030	0.430637	0.000574839	no-diff	gi|1958621389|ref|NZ_CP068049.1|
gene-JKG63_RS15465	0.391589	0.000576865	no-diff	gi|1958621389|ref|NZ_CP068049.1|
gene-JKG63_RS18445	-0.477855	0.000582375	no-diff	gi|1958621389|ref|NZ_CP068049.1|
gene-JKG63_RS10490	0.931985	0.000585116	no-diff	gi|1958621389|ref|NZ_CP068049.1|
gene-JKG63_RS18295	-0.551001	0.000587115	no-diff	gi|1958621389|ref|NZ_CP068049.1|
gene-JKG63_RS24775	0.700344	0.000596737	no-diff	gi|1958621390|ref|NZ_CP068050.1|
gene-JKG63_RS23415	0.577735	0.000604099	no-diff	gi|1958621390|ref|NZ_CP068050.1|
gene-JKG63_RS20375	-0.881235	0.000617012	no-diff	gi|1958621390|ref|NZ_CP068050.1|
gene-JKG63_RS02295	0.688151	0.00062095	no-diff	gi|1958621389|ref|NZ_CP068049.1|
gene-JKG63_RS18040	-0.41138	0.000625276	no-diff	gi|1958621389|ref|NZ_CP068049.1|
gene-JKG63_RS20580	0.547755	0.000631174	no-diff	gi|1958621390|ref|NZ_CP068050.1|
gene-JKG63_RS08805	1.14122	0.000633883	up	gi|1958621389|ref|NZ_CP068049.1|
gene-JKG63_RS25150	0.437478	0.000635748	no-diff	gi|1958621390|ref|NZ_CP068050.1|
gene-JKG63_RS03855	-0.288853	0.000640682	no-diff	gi|1958621389|ref|NZ_CP068049.1|
gene-JKG63_RS01050	-0.423649	0.000653691	no-diff	gi|1958621389|ref|NZ_CP068049.1|
gene-JKG63_RS25915	0.54082	0.000654786	no-diff	gi|1958621390|ref|NZ_CP068050.1|
gene-JKG63_RS15390	-0.712016	0.00065671	no-diff	gi|1958621389|ref|NZ_CP068049.1|
gene-JKG63_RS31710	0.50999	0.000657962	no-diff	gi|1958621390|ref|NZ_CP068050.1|
gene-JKG63_RS14925	-0.403759	0.000669828	no-diff	gi|1958621389|ref|NZ_CP068049.1|
gene-JKG63_RS32000	-1.0272	0.000677678	down	gi|1958621390|ref|NZ_CP068050.1|
gene-JKG63_RS21435	1.31908	0.000686295	up	gi|1958621390|ref|NZ_CP068050.1|
gene-JKG63_RS02555	-0.299516	0.000692067	no-diff	gi|1958621389|ref|NZ_CP068049.1|
gene-JKG63_RS18910	0.262931	0.000703637	no-diff	gi|1958621390|ref|NZ_CP068050.1|
gene-JKG63_RS24025	-0.4347	0.000705135	no-diff	gi|1958621390|ref|NZ_CP068050.1|
gene-JKG63_RS13170	0.465143	0.000712691	no-diff	gi|1958621389|ref|NZ_CP068049.1|
gene-JKG63_RS20765	0.779795	0.000732904	no-diff	gi|1958621390|ref|NZ_CP068050.1|
gene-JKG63_RS22520	0.647663	0.000744104	no-diff	gi|1958621390|ref|NZ_CP068050.1|
gene-JKG63_RS24495	-0.682241	0.000751754	no-diff	gi|1958621390|ref|NZ_CP068050.1|
gene-JKG63_RS16565	-0.171584	0.000770905	no-diff	gi|1958621389|ref|NZ_CP068049.1|
gene-JKG63_RS08640	0.351177	0.000780923	no-diff	gi|1958621389|ref|NZ_CP068049.1|
gene-JKG63_RS12140	0.238872	0.000787376	no-diff	gi|1958621389|ref|NZ_CP068049.1|
gene-JKG63_RS18170	0.246809	0.00079226	no-diff	gi|1958621389|ref|NZ_CP068049.1|
gene-JKG63_RS22495	0.183032	0.000802866	no-diff	gi|1958621390|ref|NZ_CP068050.1|
gene-JKG63_RS16495	-0.256158	0.000803983	no-diff	gi|1958621389|ref|NZ_CP068049.1|
gene-JKG63_RS33245	-0.301613	0.000809124	no-diff	gi|1958621390|ref|NZ_CP068050.1|
gene-JKG63_RS24585	0.351914	0.000820529	no-diff	gi|1958621390|ref|NZ_CP068050.1|
gene-JKG63_RS06370	0.595479	0.000822111	no-diff	gi|1958621389|ref|NZ_CP068049.1|
gene-JKG63_RS24720	-0.40783	0.000834869	no-diff	gi|1958621390|ref|NZ_CP068050.1|
gene-JKG63_RS32790	-0.684202	0.000841383	no-diff	gi|1958621390|ref|NZ_CP068050.1|
gene-JKG63_RS33710	0.565659	0.000859526	no-diff	gi|1958621390|ref|NZ_CP068050.1|
gene-JKG63_RS05640	-0.382645	0.000861468	no-diff	gi|1958621389|ref|NZ_CP068049.1|
gene-JKG63_RS03505	-0.581239	0.000869012	no-diff	gi|1958621389|ref|NZ_CP068049.1|
gene-JKG63_RS04720	-0.215775	0.000895285	no-diff	gi|1958621389|ref|NZ_CP068049.1|
gene-JKG63_RS02775	-0.398578	0.000897261	no-diff	gi|1958621389|ref|NZ_CP068049.1|
gene-JKG63_RS08050	0.425799	0.000908378	no-diff	gi|1958621389|ref|NZ_CP068049.1|
gene-JKG63_RS02710	-0.45793	0.000918584	no-diff	gi|1958621389|ref|NZ_CP068049.1|
gene-JKG63_RS13140	1.15276	0.000924207	up	gi|1958621389|ref|NZ_CP068049.1|
gene-JKG63_RS11115	0.562266	0.000930884	no-diff	gi|1958621389|ref|NZ_CP068049.1|
gene-JKG63_RS32815	-0.322302	0.000930989	no-diff	gi|1958621390|ref|NZ_CP068050.1|
gene-JKG63_RS07995	-0.412444	0.00093264	no-diff	gi|1958621389|ref|NZ_CP068049.1|
gene-JKG63_RS16745	-0.28994	0.000940956	no-diff	gi|1958621389|ref|NZ_CP068049.1|
gene-JKG63_RS02565	-0.386712	0.000945252	no-diff	gi|1958621389|ref|NZ_CP068049.1|
gene-JKG63_RS22480	-0.277274	0.000953239	no-diff	gi|1958621390|ref|NZ_CP068050.1|
gene-JKG63_RS15315	0.295176	0.000959394	no-diff	gi|1958621389|ref|NZ_CP068049.1|
gene-JKG63_RS29065	1.08919	0.000963387	up	gi|1958621390|ref|NZ_CP068050.1|
gene-JKG63_RS32405	-0.532921	0.000963795	no-diff	gi|1958621390|ref|NZ_CP068050.1|
gene-JKG63_RS02670	-0.257081	0.000965094	no-diff	gi|1958621389|ref|NZ_CP068049.1|
gene-JKG63_RS10560	0.667725	0.000966004	no-diff	gi|1958621389|ref|NZ_CP068049.1|
gene-JKG63_RS18200	-0.549834	0.00097324	no-diff	gi|1958621389|ref|NZ_CP068049.1|
gene-JKG63_RS00585	0.230446	0.000974814	no-diff	gi|1958621389|ref|NZ_CP068049.1|
gene-JKG63_RS08020	-0.530466	0.000986903	no-diff	gi|1958621389|ref|NZ_CP068049.1|
gene-JKG63_RS30100	-2.6228	0.000993849	down	gi|1958621390|ref|NZ_CP068050.1|
gene-JKG63_RS14290	-0.25742	0.000996198	no-diff	gi|1958621389|ref|NZ_CP068049.1|
gene-JKG63_RS09920	-2.40028	0.00099816	down	gi|1958621389|ref|NZ_CP068049.1|
gene-JKG63_RS11180	-0.217494	0.00100335	no-diff	gi|1958621389|ref|NZ_CP068049.1|
gene-JKG63_RS11605	0.495895	0.00100702	no-diff	gi|1958621389|ref|NZ_CP068049.1|
gene-JKG63_RS11270	-0.219546	0.00100854	no-diff	gi|1958621389|ref|NZ_CP068049.1|
gene-JKG63_RS05615	-0.352577	0.0010108	no-diff	gi|1958621389|ref|NZ_CP068049.1|
gene-JKG63_RS05105	-1.36137	0.00101324	down	gi|1958621389|ref|NZ_CP068049.1|
gene-JKG63_RS19075	0.619767	0.00101942	no-diff	gi|1958621390|ref|NZ_CP068050.1|
gene-JKG63_RS20750	1.71263	0.00102613	up	gi|1958621390|ref|NZ_CP068050.1|
gene-JKG63_RS19175	0.51177	0.00103065	no-diff	gi|1958621390|ref|NZ_CP068050.1|
gene-JKG63_RS27555	0.538526	0.00103508	no-diff	gi|1958621390|ref|NZ_CP068050.1|
gene-JKG63_RS11495	0.683951	0.00104256	no-diff	gi|1958621389|ref|NZ_CP068049.1|
gene-JKG63_RS13815	-0.295659	0.00104345	no-diff	gi|1958621389|ref|NZ_CP068049.1|
gene-JKG63_RS11295	0.411099	0.00105286	no-diff	gi|1958621389|ref|NZ_CP068049.1|
gene-JKG63_RS07435	-0.691729	0.00106037	no-diff	gi|1958621389|ref|NZ_CP068049.1|
gene-JKG63_RS08245	-0.290464	0.001066	no-diff	gi|1958621389|ref|NZ_CP068049.1|
gene-JKG63_RS01760	-0.283641	0.00109166	no-diff	gi|1958621389|ref|NZ_CP068049.1|
gene-JKG63_RS06500	0.204052	0.00110064	no-diff	gi|1958621389|ref|NZ_CP068049.1|
gene-JKG63_RS24270	-0.273459	0.00111206	no-diff	gi|1958621390|ref|NZ_CP068050.1|
gene-JKG63_RS10090	-2.23185	0.00112138	down	gi|1958621389|ref|NZ_CP068049.1|
gene-JKG63_RS08365	-0.323587	0.00112199	no-diff	gi|1958621389|ref|NZ_CP068049.1|
gene-JKG63_RS11355	0.463443	0.00113382	no-diff	gi|1958621389|ref|NZ_CP068049.1|
gene-JKG63_RS09995	-0.810157	0.00114323	no-diff	gi|1958621389|ref|NZ_CP068049.1|
gene-JKG63_RS10435	0.58931	0.00114806	no-diff	gi|1958621389|ref|NZ_CP068049.1|
gene-JKG63_RS08940	0.773149	0.00115386	no-diff	gi|1958621389|ref|NZ_CP068049.1|
gene-JKG63_RS09275	-0.35629	0.00116745	no-diff	gi|1958621389|ref|NZ_CP068049.1|
gene-JKG63_RS07790	0.182709	0.00117605	no-diff	gi|1958621389|ref|NZ_CP068049.1|
gene-JKG63_RS13400	0.751225	0.00118698	no-diff	gi|1958621389|ref|NZ_CP068049.1|
gene-JKG63_RS13695	0.274463	0.0012081	no-diff	gi|1958621389|ref|NZ_CP068049.1|
gene-JKG63_RS28530	0.902792	0.00120869	no-diff	gi|1958621390|ref|NZ_CP068050.1|
gene-JKG63_RS13620	1.34235	0.00121484	up	gi|1958621389|ref|NZ_CP068049.1|
gene-JKG63_RS12530	0.787135	0.00122143	no-diff	gi|1958621389|ref|NZ_CP068049.1|
gene-JKG63_RS20925	0.310253	0.00122189	no-diff	gi|1958621390|ref|NZ_CP068050.1|
gene-JKG63_RS29770	1.16133	0.00123674	up	gi|1958621390|ref|NZ_CP068050.1|
gene-JKG63_RS16695	-1.00894	0.00123772	down	gi|1958621389|ref|NZ_CP068049.1|
gene-JKG63_RS17015	-0.231999	0.00123888	no-diff	gi|1958621389|ref|NZ_CP068049.1|
gene-JKG63_RS27350	0.408402	0.00124453	no-diff	gi|1958621390|ref|NZ_CP068050.1|
gene-JKG63_RS12705	1.00278	0.00124661	up	gi|1958621389|ref|NZ_CP068049.1|
gene-JKG63_RS00955	-0.297437	0.00125401	no-diff	gi|1958621389|ref|NZ_CP068049.1|
gene-JKG63_RS11630	0.2783	0.00125779	no-diff	gi|1958621389|ref|NZ_CP068049.1|
gene-JKG63_RS19115	0.847067	0.00127812	no-diff	gi|1958621390|ref|NZ_CP068050.1|
gene-JKG63_RS00315	-0.79148	0.00127866	no-diff	gi|1958621389|ref|NZ_CP068049.1|
gene-JKG63_RS00865	-0.865091	0.00127947	no-diff	gi|1958621389|ref|NZ_CP068049.1|
gene-JKG63_RS28670	1.3471	0.00127984	up	gi|1958621390|ref|NZ_CP068050.1|
gene-JKG63_RS01775	-0.370403	0.00131584	no-diff	gi|1958621389|ref|NZ_CP068049.1|
gene-JKG63_RS25470	0.558993	0.00132683	no-diff	gi|1958621390|ref|NZ_CP068050.1|
gene-JKG63_RS24595	0.199112	0.00133524	no-diff	gi|1958621390|ref|NZ_CP068050.1|
gene-JKG63_RS04285	-0.28466	0.00134139	no-diff	gi|1958621389|ref|NZ_CP068049.1|
gene-JKG63_RS24755	-0.870623	0.00134756	no-diff	gi|1958621390|ref|NZ_CP068050.1|
gene-JKG63_RS20005	-0.646624	0.00135636	no-diff	gi|1958621390|ref|NZ_CP068050.1|
gene-JKG63_RS14015	-0.400526	0.00136611	no-diff	gi|1958621389|ref|NZ_CP068049.1|
gene-JKG63_RS33300	-0.181985	0.00137379	no-diff	gi|1958621390|ref|NZ_CP068050.1|
gene-JKG63_RS29070	0.907641	0.00137689	no-diff	gi|1958621390|ref|NZ_CP068050.1|
gene-JKG63_RS19110	1.32051	0.00137891	up	gi|1958621390|ref|NZ_CP068050.1|
gene-JKG63_RS05380	-1.40945	0.00138824	down	gi|1958621389|ref|NZ_CP068049.1|
gene-JKG63_RS17410	0.322932	0.00141338	no-diff	gi|1958621389|ref|NZ_CP068049.1|
gene-JKG63_RS33320	-1.00668	0.00143512	down	gi|1958621390|ref|NZ_CP068050.1|
gene-JKG63_RS01725	0.232234	0.00146761	no-diff	gi|1958621389|ref|NZ_CP068049.1|
gene-JKG63_RS12995	-0.404541	0.00147626	no-diff	gi|1958621389|ref|NZ_CP068049.1|
gene-JKG63_RS03810	-0.70244	0.00148619	no-diff	gi|1958621389|ref|NZ_CP068049.1|
gene-JKG63_RS02765	-0.173186	0.00149176	no-diff	gi|1958621389|ref|NZ_CP068049.1|
gene-JKG63_RS04820	0.428041	0.00152342	no-diff	gi|1958621389|ref|NZ_CP068049.1|
gene-JKG63_RS01825	-0.293745	0.00154649	no-diff	gi|1958621389|ref|NZ_CP068049.1|
gene-JKG63_RS32445	-0.451486	0.00155619	no-diff	gi|1958621390|ref|NZ_CP068050.1|
gene-JKG63_RS14660	0.29868	0.00156508	no-diff	gi|1958621389|ref|NZ_CP068049.1|
gene-JKG63_RS30285	-0.785496	0.00159226	no-diff	gi|1958621390|ref|NZ_CP068050.1|
gene-JKG63_RS04395	-0.462986	0.00159985	no-diff	gi|1958621389|ref|NZ_CP068049.1|
gene-JKG63_RS24550	1.06413	0.00160381	up	gi|1958621390|ref|NZ_CP068050.1|
gene-JKG63_RS20450	0.516789	0.00160468	no-diff	gi|1958621390|ref|NZ_CP068050.1|
gene-JKG63_RS12685	0.260753	0.00164989	no-diff	gi|1958621389|ref|NZ_CP068049.1|
gene-JKG63_RS31995	-1.02478	0.00167897	down	gi|1958621390|ref|NZ_CP068050.1|
gene-JKG63_RS11575	-0.397482	0.0016884	no-diff	gi|1958621389|ref|NZ_CP068049.1|
gene-JKG63_RS11420	0.606516	0.00169453	no-diff	gi|1958621389|ref|NZ_CP068049.1|
gene-JKG63_RS02920	-0.536099	0.00169909	no-diff	gi|1958621389|ref|NZ_CP068049.1|
gene-JKG63_RS13360	0.253977	0.00170525	no-diff	gi|1958621389|ref|NZ_CP068049.1|
gene-JKG63_RS16390	-0.55897	0.00172897	no-diff	gi|1958621389|ref|NZ_CP068049.1|
gene-JKG63_RS07675	0.21994	0.00173106	no-diff	gi|1958621389|ref|NZ_CP068049.1|
gene-JKG63_RS18060	0.498032	0.00174218	no-diff	gi|1958621389|ref|NZ_CP068049.1|
gene-JKG63_RS18110	-1.2689	0.00174859	down	gi|1958621389|ref|NZ_CP068049.1|
gene-JKG63_RS16540	0.236349	0.00176369	no-diff	gi|1958621389|ref|NZ_CP068049.1|
gene-JKG63_RS12420	-0.285086	0.00177136	no-diff	gi|1958621389|ref|NZ_CP068049.1|
gene-JKG63_RS09290	-0.203147	0.001774	no-diff	gi|1958621389|ref|NZ_CP068049.1|
gene-JKG63_RS27305	-0.771525	0.00178262	no-diff	gi|1958621390|ref|NZ_CP068050.1|
gene-JKG63_RS13950	-0.75757	0.00179594	no-diff	gi|1958621389|ref|NZ_CP068049.1|
gene-JKG63_RS06450	0.300823	0.00180035	no-diff	gi|1958621389|ref|NZ_CP068049.1|
gene-JKG63_RS00400	-0.320942	0.00182289	no-diff	gi|1958621389|ref|NZ_CP068049.1|
gene-JKG63_RS12690	0.243054	0.00182371	no-diff	gi|1958621389|ref|NZ_CP068049.1|
gene-JKG63_RS00165	-1.18115	0.00182482	down	gi|1958621389|ref|NZ_CP068049.1|
gene-JKG63_RS12225	-0.264581	0.00182951	no-diff	gi|1958621389|ref|NZ_CP068049.1|
gene-JKG63_RS08820	0.820006	0.00184278	no-diff	gi|1958621389|ref|NZ_CP068049.1|
gene-JKG63_RS17900	0.41256	0.00184789	no-diff	gi|1958621389|ref|NZ_CP068049.1|
gene-JKG63_RS20315	0.351672	0.00186867	no-diff	gi|1958621390|ref|NZ_CP068050.1|
gene-JKG63_RS16175	-0.265298	0.00187717	no-diff	gi|1958621389|ref|NZ_CP068049.1|
gene-JKG63_RS04670	-0.388067	0.00188398	no-diff	gi|1958621389|ref|NZ_CP068049.1|
gene-JKG63_RS33720	-0.686429	0.00188746	no-diff	gi|1958621390|ref|NZ_CP068050.1|
gene-JKG63_RS09790	-1.20529	0.00189206	down	gi|1958621389|ref|NZ_CP068049.1|
gene-JKG63_RS24600	0.367999	0.00191787	no-diff	gi|1958621390|ref|NZ_CP068050.1|
gene-JKG63_RS23290	0.582708	0.00191905	no-diff	gi|1958621390|ref|NZ_CP068050.1|
gene-JKG63_RS13270	-1.34183	0.00193454	down	gi|1958621389|ref|NZ_CP068049.1|
gene-JKG63_RS04305	-0.473556	0.00198418	no-diff	gi|1958621389|ref|NZ_CP068049.1|
gene-JKG63_RS03865	0.599726	0.0019998	no-diff	gi|1958621389|ref|NZ_CP068049.1|
gene-JKG63_RS28755	0.764198	0.00201183	no-diff	gi|1958621390|ref|NZ_CP068050.1|
gene-JKG63_RS22680	0.154778	0.00203019	no-diff	gi|1958621390|ref|NZ_CP068050.1|
gene-JKG63_RS31440	-0.569527	0.0020378	no-diff	gi|1958621390|ref|NZ_CP068050.1|
gene-JKG63_RS20470	0.576158	0.00204768	no-diff	gi|1958621390|ref|NZ_CP068050.1|
gene-JKG63_RS08440	0.683794	0.00206269	no-diff	gi|1958621389|ref|NZ_CP068049.1|
gene-JKG63_RS03600	-0.597915	0.00207673	no-diff	gi|1958621389|ref|NZ_CP068049.1|
gene-JKG63_RS17205	-0.25727	0.00208596	no-diff	gi|1958621389|ref|NZ_CP068049.1|
gene-JKG63_RS17890	0.385641	0.00216251	no-diff	gi|1958621389|ref|NZ_CP068049.1|
gene-JKG63_RS20040	0.880217	0.0021699	no-diff	gi|1958621390|ref|NZ_CP068050.1|
gene-JKG63_RS20695	1.08278	0.00220329	up	gi|1958621390|ref|NZ_CP068050.1|
gene-JKG63_RS06270	0.328418	0.00222803	no-diff	gi|1958621389|ref|NZ_CP068049.1|
gene-JKG63_RS02810	-0.31116	0.00224405	no-diff	gi|1958621389|ref|NZ_CP068049.1|
gene-JKG63_RS08945	0.474994	0.00228914	no-diff	gi|1958621389|ref|NZ_CP068049.1|
gene-JKG63_RS16740	-0.615916	0.00232197	no-diff	gi|1958621389|ref|NZ_CP068049.1|
gene-JKG63_RS15835	-0.575729	0.00233551	no-diff	gi|1958621389|ref|NZ_CP068049.1|
gene-JKG63_RS13055	0.277987	0.00234106	no-diff	gi|1958621389|ref|NZ_CP068049.1|
gene-JKG63_RS26200	0.616779	0.00235145	no-diff	gi|1958621390|ref|NZ_CP068050.1|
gene-JKG63_RS17515	-1.36082	0.00238221	down	gi|1958621389|ref|NZ_CP068049.1|
gene-JKG63_RS09060	0.667967	0.00238787	no-diff	gi|1958621389|ref|NZ_CP068049.1|
gene-JKG63_RS13565	2.09745	0.00240104	up	gi|1958621389|ref|NZ_CP068049.1|
gene-JKG63_RS16450	-0.727088	0.00240216	no-diff	gi|1958621389|ref|NZ_CP068049.1|
gene-JKG63_RS06970	1.10199	0.00241116	up	gi|1958621389|ref|NZ_CP068049.1|
gene-JKG63_RS12505	0.774087	0.002421	no-diff	gi|1958621389|ref|NZ_CP068049.1|
gene-JKG63_RS07360	0.334071	0.00242914	no-diff	gi|1958621389|ref|NZ_CP068049.1|
gene-JKG63_RS03405	-0.294506	0.00243581	no-diff	gi|1958621389|ref|NZ_CP068049.1|
gene-JKG63_RS32995	-0.349885	0.0024605	no-diff	gi|1958621390|ref|NZ_CP068050.1|
gene-JKG63_RS15645	0.709744	0.00246276	no-diff	gi|1958621389|ref|NZ_CP068049.1|
gene-JKG63_RS30695	0.404051	0.00249116	no-diff	gi|1958621390|ref|NZ_CP068050.1|
gene-JKG63_RS16270	0.245097	0.00249146	no-diff	gi|1958621389|ref|NZ_CP068049.1|
gene-JKG63_RS04845	0.802934	0.00250848	no-diff	gi|1958621389|ref|NZ_CP068049.1|
gene-JKG63_RS01375	-0.419038	0.00251002	no-diff	gi|1958621389|ref|NZ_CP068049.1|
gene-JKG63_RS02660	-0.458822	0.00251431	no-diff	gi|1958621389|ref|NZ_CP068049.1|
gene-JKG63_RS00635	-0.806855	0.00253475	no-diff	gi|1958621389|ref|NZ_CP068049.1|
gene-JKG63_RS10810	0.230361	0.00253941	no-diff	gi|1958621389|ref|NZ_CP068049.1|
gene-JKG63_RS28745	0.512567	0.00254441	no-diff	gi|1958621390|ref|NZ_CP068050.1|
gene-JKG63_RS12520	0.53669	0.00256868	no-diff	gi|1958621389|ref|NZ_CP068049.1|
gene-JKG63_RS26670	0.285283	0.00257363	no-diff	gi|1958621390|ref|NZ_CP068050.1|
gene-JKG63_RS14765	0.259599	0.00257641	no-diff	gi|1958621389|ref|NZ_CP068049.1|
gene-JKG63_RS00295	-0.367407	0.00259148	no-diff	gi|1958621389|ref|NZ_CP068049.1|
gene-JKG63_RS02525	0.219653	0.00261518	no-diff	gi|1958621389|ref|NZ_CP068049.1|
gene-JKG63_RS28150	-1.73212	0.00262783	down	gi|1958621390|ref|NZ_CP068050.1|
gene-JKG63_RS16980	0.423481	0.00270408	no-diff	gi|1958621389|ref|NZ_CP068049.1|
gene-JKG63_RS22810	0.60997	0.00271655	no-diff	gi|1958621390|ref|NZ_CP068050.1|
gene-JKG63_RS19905	-0.334986	0.0027315	no-diff	gi|1958621390|ref|NZ_CP068050.1|
gene-JKG63_RS25845	-0.545414	0.00277803	no-diff	gi|1958621390|ref|NZ_CP068050.1|
gene-JKG63_RS32465	0.187098	0.00279852	no-diff	gi|1958621390|ref|NZ_CP068050.1|
gene-JKG63_RS06585	0.556455	0.00281672	no-diff	gi|1958621389|ref|NZ_CP068049.1|
gene-JKG63_RS30945	-0.964749	0.0028357	no-diff	gi|1958621390|ref|NZ_CP068050.1|
gene-JKG63_RS28205	-0.518226	0.00285728	no-diff	gi|1958621390|ref|NZ_CP068050.1|
gene-JKG63_RS10875	0.609802	0.0028837	no-diff	gi|1958621389|ref|NZ_CP068049.1|
gene-JKG63_RS00235	-0.318694	0.00288609	no-diff	gi|1958621389|ref|NZ_CP068049.1|
gene-JKG63_RS33100	-1.45442	0.00288809	down	gi|1958621390|ref|NZ_CP068050.1|
gene-JKG63_RS32400	-0.43513	0.00290367	no-diff	gi|1958621390|ref|NZ_CP068050.1|
gene-JKG63_RS10925	-0.431912	0.00293135	no-diff	gi|1958621389|ref|NZ_CP068049.1|
gene-JKG63_RS24040	0.888818	0.00295946	no-diff	gi|1958621390|ref|NZ_CP068050.1|
gene-JKG63_RS24035	-0.333296	0.00298589	no-diff	gi|1958621390|ref|NZ_CP068050.1|
gene-JKG63_RS28000	0.660411	0.00298794	no-diff	gi|1958621390|ref|NZ_CP068050.1|
gene-JKG63_RS06570	-0.411076	0.0029949	no-diff	gi|1958621389|ref|NZ_CP068049.1|
gene-JKG63_RS34990	-0.288551	0.00299679	no-diff	gi|1958621391|ref|NZ_CP068051.1|
gene-JKG63_RS27240	0.642574	0.00302181	no-diff	gi|1958621390|ref|NZ_CP068050.1|
gene-JKG63_RS17845	-0.663816	0.00302423	no-diff	gi|1958621389|ref|NZ_CP068049.1|
gene-JKG63_RS01745	-0.337785	0.00305427	no-diff	gi|1958621389|ref|NZ_CP068049.1|
gene-JKG63_RS00660	-0.255296	0.00306922	no-diff	gi|1958621389|ref|NZ_CP068049.1|
gene-JKG63_RS29855	0.65422	0.00308503	no-diff	gi|1958621390|ref|NZ_CP068050.1|
gene-JKG63_RS23860	1.03566	0.00312267	up	gi|1958621390|ref|NZ_CP068050.1|
gene-JKG63_RS16780	-0.324297	0.00313486	no-diff	gi|1958621389|ref|NZ_CP068049.1|
gene-JKG63_RS02840	0.906819	0.00313903	no-diff	gi|1958621389|ref|NZ_CP068049.1|
gene-JKG63_RS09085	0.6022	0.00314286	no-diff	gi|1958621389|ref|NZ_CP068049.1|
gene-JKG63_RS22780	0.600222	0.00315292	no-diff	gi|1958621390|ref|NZ_CP068050.1|
gene-JKG63_RS32605	-0.532446	0.00316546	no-diff	gi|1958621390|ref|NZ_CP068050.1|
gene-JKG63_RS13330	-0.159279	0.0032218	no-diff	gi|1958621389|ref|NZ_CP068049.1|
gene-JKG63_RS29050	0.818649	0.00323749	no-diff	gi|1958621390|ref|NZ_CP068050.1|
gene-JKG63_RS01115	-0.905317	0.00331596	no-diff	gi|1958621389|ref|NZ_CP068049.1|
gene-JKG63_RS35435	0.341984	0.00333567	no-diff	gi|1958621390|ref|NZ_CP068050.1|
gene-JKG63_RS19660	0.565463	0.00333816	no-diff	gi|1958621390|ref|NZ_CP068050.1|
gene-JKG63_RS07845	0.692022	0.00334929	no-diff	gi|1958621389|ref|NZ_CP068049.1|
gene-JKG63_RS18290	-0.784733	0.00334946	no-diff	gi|1958621389|ref|NZ_CP068049.1|
gene-JKG63_RS24910	0.37856	0.00335836	no-diff	gi|1958621390|ref|NZ_CP068050.1|
gene-JKG63_RS33275	-0.414717	0.00336963	no-diff	gi|1958621390|ref|NZ_CP068050.1|
gene-JKG63_RS24220	1.49013	0.00337375	up	gi|1958621390|ref|NZ_CP068050.1|
gene-JKG63_RS23360	0.684963	0.00337612	no-diff	gi|1958621390|ref|NZ_CP068050.1|
gene-JKG63_RS11425	-0.199842	0.00339684	no-diff	gi|1958621389|ref|NZ_CP068049.1|
gene-JKG63_RS20325	0.400631	0.00340959	no-diff	gi|1958621390|ref|NZ_CP068050.1|
gene-JKG63_RS00195	-1.14913	0.00341058	down	gi|1958621389|ref|NZ_CP068049.1|
gene-JKG63_RS01340	-0.26949	0.00348517	no-diff	gi|1958621389|ref|NZ_CP068049.1|
gene-JKG63_RS03435	0.311979	0.00349091	no-diff	gi|1958621389|ref|NZ_CP068049.1|
gene-JKG63_RS15435	0.226798	0.00353375	no-diff	gi|1958621389|ref|NZ_CP068049.1|
gene-JKG63_RS30515	0.777238	0.00356248	no-diff	gi|1958621390|ref|NZ_CP068050.1|
gene-JKG63_RS20300	0.518754	0.00358341	no-diff	gi|1958621390|ref|NZ_CP068050.1|
gene-JKG63_RS11490	0.536169	0.00358383	no-diff	gi|1958621389|ref|NZ_CP068049.1|
gene-JKG63_RS11030	-0.292902	0.00360034	no-diff	gi|1958621389|ref|NZ_CP068049.1|
gene-JKG63_RS03175	-0.471532	0.00361025	no-diff	gi|1958621389|ref|NZ_CP068049.1|
gene-JKG63_RS01645	0.330385	0.00363319	no-diff	gi|1958621389|ref|NZ_CP068049.1|
gene-JKG63_RS02410	-0.417548	0.0036565	no-diff	gi|1958621389|ref|NZ_CP068049.1|
gene-JKG63_RS02745	-1.24934	0.00367634	down	gi|1958621389|ref|NZ_CP068049.1|
gene-JKG63_RS31775	-0.634827	0.00369058	no-diff	gi|1958621390|ref|NZ_CP068050.1|
gene-JKG63_RS15180	0.230472	0.00369925	no-diff	gi|1958621389|ref|NZ_CP068049.1|
gene-JKG63_RS02080	-1.13857	0.00371712	down	gi|1958621389|ref|NZ_CP068049.1|
gene-JKG63_RS19610	0.240981	0.00373513	no-diff	gi|1958621390|ref|NZ_CP068050.1|
gene-JKG63_RS24890	1.02146	0.00374345	up	gi|1958621390|ref|NZ_CP068050.1|
gene-JKG63_RS04565	0.304144	0.00374578	no-diff	gi|1958621389|ref|NZ_CP068049.1|
gene-JKG63_RS09295	0.321438	0.00375341	no-diff	gi|1958621389|ref|NZ_CP068049.1|
gene-JKG63_RS11720	0.355697	0.00383412	no-diff	gi|1958621389|ref|NZ_CP068049.1|
gene-JKG63_RS13180	1.50764	0.00387504	up	gi|1958621389|ref|NZ_CP068049.1|
gene-JKG63_RS26975	0.496373	0.00388807	no-diff	gi|1958621390|ref|NZ_CP068050.1|
gene-JKG63_RS02550	-0.249701	0.00389987	no-diff	gi|1958621389|ref|NZ_CP068049.1|
gene-JKG63_RS27330	0.544005	0.00391233	no-diff	gi|1958621390|ref|NZ_CP068050.1|
gene-JKG63_RS17150	0.699609	0.0039126	no-diff	gi|1958621389|ref|NZ_CP068049.1|
gene-JKG63_RS08215	0.348318	0.00393253	no-diff	gi|1958621389|ref|NZ_CP068049.1|
gene-JKG63_RS03350	0.462394	0.00406754	no-diff	gi|1958621389|ref|NZ_CP068049.1|
gene-JKG63_RS11805	0.453913	0.00406901	no-diff	gi|1958621389|ref|NZ_CP068049.1|
gene-JKG63_RS11075	0.226934	0.00410593	no-diff	gi|1958621389|ref|NZ_CP068049.1|
gene-JKG63_RS16785	-0.377026	0.00411327	no-diff	gi|1958621389|ref|NZ_CP068049.1|
gene-JKG63_RS18475	-0.606099	0.00412044	no-diff	gi|1958621389|ref|NZ_CP068049.1|
gene-JKG63_RS24170	0.887167	0.00414021	no-diff	gi|1958621390|ref|NZ_CP068050.1|
gene-JKG63_RS13630	0.174322	0.0041481	no-diff	gi|1958621389|ref|NZ_CP068049.1|
gene-JKG63_RS01985	-0.28503	0.0041822	no-diff	gi|1958621389|ref|NZ_CP068049.1|
gene-JKG63_RS29780	0.828968	0.00419062	no-diff	gi|1958621390|ref|NZ_CP068050.1|
gene-JKG63_RS27220	-0.705625	0.00420632	no-diff	gi|1958621390|ref|NZ_CP068050.1|
gene-JKG63_RS16405	-0.345386	0.00422862	no-diff	gi|1958621389|ref|NZ_CP068049.1|
gene-JKG63_RS23555	0.490555	0.00430984	no-diff	gi|1958621390|ref|NZ_CP068050.1|
gene-JKG63_RS08535	0.287948	0.00434654	no-diff	gi|1958621389|ref|NZ_CP068049.1|
gene-JKG63_RS23150	0.325518	0.00435699	no-diff	gi|1958621390|ref|NZ_CP068050.1|
gene-JKG63_RS13790	-0.67229	0.00436147	no-diff	gi|1958621389|ref|NZ_CP068049.1|
gene-JKG63_RS11325	0.212998	0.00444476	no-diff	gi|1958621389|ref|NZ_CP068049.1|
gene-JKG63_RS20895	0.175832	0.00464424	no-diff	gi|1958621390|ref|NZ_CP068050.1|
gene-JKG63_RS01145	-0.429721	0.0046978	no-diff	gi|1958621389|ref|NZ_CP068049.1|
gene-JKG63_RS13230	-0.201303	0.00471212	no-diff	gi|1958621389|ref|NZ_CP068049.1|
gene-JKG63_RS33905	-0.587624	0.0047391	no-diff	gi|1958621390|ref|NZ_CP068050.1|
gene-JKG63_RS08735	-0.15573	0.00474037	no-diff	gi|1958621389|ref|NZ_CP068049.1|
gene-JKG63_RS22430	0.292558	0.00477841	no-diff	gi|1958621390|ref|NZ_CP068050.1|
gene-JKG63_RS20275	0.420867	0.00479784	no-diff	gi|1958621390|ref|NZ_CP068050.1|
gene-JKG63_RS13065	-0.602623	0.00481073	no-diff	gi|1958621389|ref|NZ_CP068049.1|
gene-JKG63_RS22080	1.44756	0.00481295	up	gi|1958621390|ref|NZ_CP068050.1|
gene-JKG63_RS05605	-0.561182	0.00481759	no-diff	gi|1958621389|ref|NZ_CP068049.1|
gene-JKG63_RS28135	-0.911962	0.00484046	no-diff	gi|1958621390|ref|NZ_CP068050.1|
gene-JKG63_RS24265	-0.251673	0.00484495	no-diff	gi|1958621390|ref|NZ_CP068050.1|
gene-JKG63_RS20090	0.725623	0.00489707	no-diff	gi|1958621390|ref|NZ_CP068050.1|
gene-JKG63_RS32535	-0.330416	0.0049174	no-diff	gi|1958621390|ref|NZ_CP068050.1|
gene-JKG63_RS03705	-0.370403	0.00493601	no-diff	gi|1958621389|ref|NZ_CP068049.1|
gene-JKG63_RS25005	0.407923	0.00495667	no-diff	gi|1958621390|ref|NZ_CP068050.1|
gene-JKG63_RS08145	-0.216183	0.00498464	no-diff	gi|1958621389|ref|NZ_CP068049.1|
gene-JKG63_RS09645	-0.81559	0.00509738	no-diff	gi|1958621389|ref|NZ_CP068049.1|
gene-JKG63_RS17950	-0.301362	0.00509743	no-diff	gi|1958621389|ref|NZ_CP068049.1|
gene-JKG63_RS18215	-0.329473	0.00512115	no-diff	gi|1958621389|ref|NZ_CP068049.1|
gene-JKG63_RS05205	-0.199886	0.00516029	no-diff	gi|1958621389|ref|NZ_CP068049.1|
gene-JKG63_RS20940	-1.07541	0.00522057	down	gi|1958621390|ref|NZ_CP068050.1|
gene-JKG63_RS20980	0.142877	0.00522786	no-diff	gi|1958621390|ref|NZ_CP068050.1|
gene-JKG63_RS23915	0.84257	0.00528402	no-diff	gi|1958621390|ref|NZ_CP068050.1|
gene-JKG63_RS09075	0.721692	0.00534041	no-diff	gi|1958621389|ref|NZ_CP068049.1|
gene-JKG63_RS33465	0.767813	0.00536322	no-diff	gi|1958621390|ref|NZ_CP068050.1|
gene-JKG63_RS01850	-0.449743	0.00539718	no-diff	gi|1958621389|ref|NZ_CP068049.1|
gene-JKG63_RS10550	0.607204	0.00542863	no-diff	gi|1958621389|ref|NZ_CP068049.1|
gene-JKG63_RS29045	1.08308	0.00543704	up	gi|1958621390|ref|NZ_CP068050.1|
gene-JKG63_RS15275	-0.898697	0.00544025	no-diff	gi|1958621389|ref|NZ_CP068049.1|
gene-JKG63_RS26530	0.264999	0.00545939	no-diff	gi|1958621390|ref|NZ_CP068050.1|
gene-JKG63_RS32505	-0.27166	0.00547716	no-diff	gi|1958621390|ref|NZ_CP068050.1|
gene-JKG63_RS14520	-0.728892	0.00550054	no-diff	gi|1958621389|ref|NZ_CP068049.1|
gene-JKG63_RS11485	0.689423	0.00552869	no-diff	gi|1958621389|ref|NZ_CP068049.1|
gene-JKG63_RS01650	0.195725	0.00553992	no-diff	gi|1958621389|ref|NZ_CP068049.1|
gene-JKG63_RS27750	0.702156	0.00555413	no-diff	gi|1958621390|ref|NZ_CP068050.1|
gene-JKG63_RS12515	0.913194	0.00559788	no-diff	gi|1958621389|ref|NZ_CP068049.1|
gene-JKG63_RS25130	0.489025	0.00560319	no-diff	gi|1958621390|ref|NZ_CP068050.1|
gene-JKG63_RS26435	0.583195	0.00561799	no-diff	gi|1958621390|ref|NZ_CP068050.1|
gene-JKG63_RS09620	0.981895	0.00562768	no-diff	gi|1958621389|ref|NZ_CP068049.1|
gene-JKG63_RS04380	-1.37865	0.00573598	down	gi|1958621389|ref|NZ_CP068049.1|
gene-JKG63_RS22465	0.363519	0.00577432	no-diff	gi|1958621390|ref|NZ_CP068050.1|
gene-JKG63_RS18490	-0.99484	0.00577997	no-diff	gi|1958621389|ref|NZ_CP068049.1|
gene-JKG63_RS24490	-0.663616	0.00578677	no-diff	gi|1958621390|ref|NZ_CP068050.1|
gene-JKG63_RS26015	-0.489457	0.00584679	no-diff	gi|1958621390|ref|NZ_CP068050.1|
gene-JKG63_RS08390	-0.437085	0.00590671	no-diff	gi|1958621389|ref|NZ_CP068049.1|
gene-JKG63_RS28515	0.787878	0.00595443	no-diff	gi|1958621390|ref|NZ_CP068050.1|
gene-JKG63_RS03450	-0.319561	0.00597232	no-diff	gi|1958621389|ref|NZ_CP068049.1|
gene-JKG63_RS13355	-0.233651	0.00601308	no-diff	gi|1958621389|ref|NZ_CP068049.1|
gene-JKG63_RS25020	0.415093	0.00603751	no-diff	gi|1958621390|ref|NZ_CP068050.1|
gene-JKG63_RS13035	0.289018	0.00604837	no-diff	gi|1958621389|ref|NZ_CP068049.1|
gene-JKG63_RS21140	1.00982	0.00612041	up	gi|1958621390|ref|NZ_CP068050.1|
gene-JKG63_RS07465	-0.699437	0.00614552	no-diff	gi|1958621389|ref|NZ_CP068049.1|
gene-JKG63_RS24950	1.0747	0.00618293	up	gi|1958621390|ref|NZ_CP068050.1|
gene-JKG63_RS25030	0.329087	0.00618901	no-diff	gi|1958621390|ref|NZ_CP068050.1|
gene-JKG63_RS06515	-0.544239	0.00619311	no-diff	gi|1958621389|ref|NZ_CP068049.1|
gene-JKG63_RS10965	0.397705	0.00621898	no-diff	gi|1958621389|ref|NZ_CP068049.1|
gene-JKG63_RS12350	-0.493322	0.00622933	no-diff	gi|1958621389|ref|NZ_CP068049.1|
gene-JKG63_RS02045	-0.235593	0.00623984	no-diff	gi|1958621389|ref|NZ_CP068049.1|
gene-JKG63_RS14695	0.48498	0.00624395	no-diff	gi|1958621389|ref|NZ_CP068049.1|
gene-JKG63_RS09010	0.441819	0.00627149	no-diff	gi|1958621389|ref|NZ_CP068049.1|
gene-JKG63_RS29545	0.71299	0.00627704	no-diff	gi|1958621390|ref|NZ_CP068050.1|
gene-JKG63_RS10005	-0.887982	0.00633915	no-diff	gi|1958621389|ref|NZ_CP068049.1|
gene-JKG63_RS06400	0.657017	0.0063517	no-diff	gi|1958621389|ref|NZ_CP068049.1|
gene-JKG63_RS02025	-0.266433	0.00657311	no-diff	gi|1958621389|ref|NZ_CP068049.1|
gene-JKG63_RS16660	-0.268944	0.00660601	no-diff	gi|1958621389|ref|NZ_CP068049.1|
gene-JKG63_RS10705	-0.161693	0.00664884	no-diff	gi|1958621389|ref|NZ_CP068049.1|
gene-JKG63_RS18625	0.542167	0.00668976	no-diff	gi|1958621390|ref|NZ_CP068050.1|
gene-JKG63_RS03355	0.35357	0.00678697	no-diff	gi|1958621389|ref|NZ_CP068049.1|
gene-JKG63_RS02150	0.243675	0.00689127	no-diff	gi|1958621389|ref|NZ_CP068049.1|
gene-JKG63_RS06130	-0.688955	0.00697446	no-diff	gi|1958621389|ref|NZ_CP068049.1|
gene-JKG63_RS12300	-0.317486	0.00707912	no-diff	gi|1958621389|ref|NZ_CP068049.1|
gene-JKG63_RS20660	-0.902165	0.0071455	no-diff	gi|1958621390|ref|NZ_CP068050.1|
gene-JKG63_RS10420	0.580012	0.00717721	no-diff	gi|1958621389|ref|NZ_CP068049.1|
gene-JKG63_RS31695	0.963139	0.00719295	no-diff	gi|1958621390|ref|NZ_CP068050.1|
gene-JKG63_RS16975	0.275767	0.00722754	no-diff	gi|1958621389|ref|NZ_CP068049.1|
gene-JKG63_RS00690	-0.370551	0.00722845	no-diff	gi|1958621389|ref|NZ_CP068049.1|
gene-JKG63_RS23250	-1.39201	0.00724502	down	gi|1958621390|ref|NZ_CP068050.1|
gene-JKG63_RS28960	-0.195778	0.00724565	no-diff	gi|1958621390|ref|NZ_CP068050.1|
gene-JKG63_RS16775	-0.496537	0.00729233	no-diff	gi|1958621389|ref|NZ_CP068049.1|
gene-JKG63_RS24875	0.512405	0.00731668	no-diff	gi|1958621390|ref|NZ_CP068050.1|
gene-JKG63_RS30950	-0.70652	0.00733851	no-diff	gi|1958621390|ref|NZ_CP068050.1|
gene-JKG63_RS05860	0.687469	0.00733874	no-diff	gi|1958621389|ref|NZ_CP068049.1|
gene-JKG63_RS23570	1.11798	0.00749568	up	gi|1958621390|ref|NZ_CP068050.1|
gene-JKG63_RS17935	-0.434576	0.00752212	no-diff	gi|1958621389|ref|NZ_CP068049.1|
gene-JKG63_RS04810	0.192603	0.00752661	no-diff	gi|1958621389|ref|NZ_CP068049.1|
gene-JKG63_RS13595	0.623395	0.00759086	no-diff	gi|1958621389|ref|NZ_CP068049.1|
gene-JKG63_RS19570	-1.08784	0.00761656	down	gi|1958621390|ref|NZ_CP068050.1|
gene-JKG63_RS17070	-0.307942	0.00764101	no-diff	gi|1958621389|ref|NZ_CP068049.1|
gene-JKG63_RS25485	1.59855	0.00764635	up	gi|1958621390|ref|NZ_CP068050.1|
gene-JKG63_RS10830	0.274526	0.00765097	no-diff	gi|1958621389|ref|NZ_CP068049.1|
gene-JKG63_RS05530	-0.929022	0.0076612	no-diff	gi|1958621389|ref|NZ_CP068049.1|
gene-JKG63_RS34555	0.798426	0.00772322	no-diff	gi|1958621390|ref|NZ_CP068050.1|
gene-JKG63_RS02230	1.04867	0.00785778	up	gi|1958621389|ref|NZ_CP068049.1|
gene-JKG63_RS20665	-0.656338	0.00786239	no-diff	gi|1958621390|ref|NZ_CP068050.1|
gene-JKG63_RS02610	-0.139557	0.00790515	no-diff	gi|1958621389|ref|NZ_CP068049.1|
gene-JKG63_RS00375	-0.226255	0.00792961	no-diff	gi|1958621389|ref|NZ_CP068049.1|
gene-JKG63_RS06555	0.320459	0.00794376	no-diff	gi|1958621389|ref|NZ_CP068049.1|
gene-JKG63_RS35005	-0.303834	0.00794501	no-diff	gi|1958621391|ref|NZ_CP068051.1|
gene-JKG63_RS22775	0.81586	0.00795761	no-diff	gi|1958621390|ref|NZ_CP068050.1|
gene-JKG63_RS15665	0.584599	0.00799938	no-diff	gi|1958621389|ref|NZ_CP068049.1|
gene-JKG63_RS02250	0.42598	0.00802102	no-diff	gi|1958621389|ref|NZ_CP068049.1|
gene-JKG63_RS26305	0.3067	0.00809938	no-diff	gi|1958621390|ref|NZ_CP068050.1|
gene-JKG63_RS33505	0.522804	0.00813475	no-diff	gi|1958621390|ref|NZ_CP068050.1|
gene-JKG63_RS12855	-0.685148	0.00814183	no-diff	gi|1958621389|ref|NZ_CP068049.1|
gene-JKG63_RS21740	-0.610518	0.00814636	no-diff	gi|1958621390|ref|NZ_CP068050.1|
gene-JKG63_RS02145	0.251298	0.0082259	no-diff	gi|1958621389|ref|NZ_CP068049.1|
gene-JKG63_RS12095	0.315301	0.00826913	no-diff	gi|1958621389|ref|NZ_CP068049.1|
gene-JKG63_RS16345	0.158156	0.00829427	no-diff	gi|1958621389|ref|NZ_CP068049.1|
gene-JKG63_RS33145	-0.22193	0.0082994	no-diff	gi|1958621390|ref|NZ_CP068050.1|
gene-JKG63_RS18160	0.16063	0.00833581	no-diff	gi|1958621389|ref|NZ_CP068049.1|
gene-JKG63_RS12205	0.304975	0.00835268	no-diff	gi|1958621389|ref|NZ_CP068049.1|
gene-JKG63_RS20060	0.363757	0.00838703	no-diff	gi|1958621390|ref|NZ_CP068050.1|
gene-JKG63_RS26855	-0.376575	0.00845073	no-diff	gi|1958621390|ref|NZ_CP068050.1|
gene-JKG63_RS15820	-0.189908	0.0084508	no-diff	gi|1958621389|ref|NZ_CP068049.1|
gene-JKG63_RS17220	-0.340005	0.00851545	no-diff	gi|1958621389|ref|NZ_CP068049.1|
gene-JKG63_RS13910	-0.346917	0.00852579	no-diff	gi|1958621389|ref|NZ_CP068049.1|
gene-JKG63_RS20290	0.342739	0.00853216	no-diff	gi|1958621390|ref|NZ_CP068050.1|
gene-JKG63_RS32955	0.552159	0.00854386	no-diff	gi|1958621390|ref|NZ_CP068050.1|
gene-JKG63_RS23190	0.624404	0.00859647	no-diff	gi|1958621390|ref|NZ_CP068050.1|
gene-JKG63_RS13145	0.327488	0.00861069	no-diff	gi|1958621389|ref|NZ_CP068049.1|
gene-JKG63_RS15555	0.386797	0.00867116	no-diff	gi|1958621389|ref|NZ_CP068049.1|
gene-JKG63_RS16200	-0.295916	0.00868994	no-diff	gi|1958621389|ref|NZ_CP068049.1|
gene-JKG63_RS14105	0.288484	0.00872637	no-diff	gi|1958621389|ref|NZ_CP068049.1|
gene-JKG63_RS03235	-0.382372	0.00872695	no-diff	gi|1958621389|ref|NZ_CP068049.1|
gene-JKG63_RS08385	-0.343273	0.0087479	no-diff	gi|1958621389|ref|NZ_CP068049.1|
gene-JKG63_RS08380	-0.364352	0.00877259	no-diff	gi|1958621389|ref|NZ_CP068049.1|
gene-JKG63_RS14495	-0.23764	0.00877554	no-diff	gi|1958621389|ref|NZ_CP068049.1|
gene-JKG63_RS01585	0.360886	0.0087952	no-diff	gi|1958621389|ref|NZ_CP068049.1|
gene-JKG63_RS04745	-0.302857	0.00882078	no-diff	gi|1958621389|ref|NZ_CP068049.1|
gene-JKG63_RS31675	-0.181497	0.00887966	no-diff	gi|1958621390|ref|NZ_CP068050.1|
gene-JKG63_RS04470	-0.252645	0.00888618	no-diff	gi|1958621389|ref|NZ_CP068049.1|
gene-JKG63_RS29750	0.886668	0.0089708	no-diff	gi|1958621390|ref|NZ_CP068050.1|
gene-JKG63_RS00335	-0.206473	0.00899007	no-diff	gi|1958621389|ref|NZ_CP068049.1|
gene-JKG63_RS29865	0.470931	0.00902918	no-diff	gi|1958621390|ref|NZ_CP068050.1|
gene-JKG63_RS06045	-0.496844	0.00903302	no-diff	gi|1958621389|ref|NZ_CP068049.1|
gene-JKG63_RS06560	0.373194	0.00909949	no-diff	gi|1958621389|ref|NZ_CP068049.1|
gene-JKG63_RS04555	-0.538007	0.00923969	no-diff	gi|1958621389|ref|NZ_CP068049.1|
gene-JKG63_RS04510	-0.677121	0.00932965	no-diff	gi|1958621389|ref|NZ_CP068049.1|
gene-JKG63_RS26455	0.810181	0.00947886	no-diff	gi|1958621390|ref|NZ_CP068050.1|
gene-JKG63_RS15510	-0.416327	0.00948894	no-diff	gi|1958621389|ref|NZ_CP068049.1|
gene-JKG63_RS25750	-0.283946	0.00951808	no-diff	gi|1958621390|ref|NZ_CP068050.1|
gene-JKG63_RS15145	0.801696	0.00953665	no-diff	gi|1958621389|ref|NZ_CP068049.1|
gene-JKG63_RS17730	-0.99855	0.00957401	no-diff	gi|1958621389|ref|NZ_CP068049.1|
gene-JKG63_RS32305	-0.526506	0.00963565	no-diff	gi|1958621390|ref|NZ_CP068050.1|
gene-JKG63_RS07270	0.827811	0.00965934	no-diff	gi|1958621389|ref|NZ_CP068049.1|
gene-JKG63_RS24745	-0.807775	0.00967047	no-diff	gi|1958621390|ref|NZ_CP068050.1|
gene-JKG63_RS30935	-2.02635	0.00971877	down	gi|1958621390|ref|NZ_CP068050.1|
gene-JKG63_RS02395	-0.551263	0.0097295	no-diff	gi|1958621389|ref|NZ_CP068049.1|
gene-JKG63_RS03785	-0.735355	0.00981497	no-diff	gi|1958621389|ref|NZ_CP068049.1|
gene-JKG63_RS33340	-0.751595	0.00985983	no-diff	gi|1958621390|ref|NZ_CP068050.1|
gene-JKG63_RS19520	-0.770977	0.00987155	no-diff	gi|1958621390|ref|NZ_CP068050.1|
gene-JKG63_RS08825	0.930667	0.00988327	no-diff	gi|1958621389|ref|NZ_CP068049.1|
gene-JKG63_RS04195	-0.450884	0.00993322	no-diff	gi|1958621389|ref|NZ_CP068049.1|
gene-JKG63_RS19840	1.2057	0.0100389	up	gi|1958621390|ref|NZ_CP068050.1|
gene-JKG63_RS10825	-0.208297	0.0100734	no-diff	gi|1958621389|ref|NZ_CP068049.1|
gene-JKG63_RS01815	-0.259566	0.0101969	no-diff	gi|1958621389|ref|NZ_CP068049.1|
gene-JKG63_RS04835	0.126393	0.0102266	no-diff	gi|1958621389|ref|NZ_CP068049.1|
gene-JKG63_RS23395	1.16682	0.0102333	up	gi|1958621390|ref|NZ_CP068050.1|
gene-JKG63_RS23260	-2.22075	0.0102885	down	gi|1958621390|ref|NZ_CP068050.1|
gene-JKG63_RS20295	0.502868	0.0103424	no-diff	gi|1958621390|ref|NZ_CP068050.1|
gene-JKG63_RS33395	-1.07373	0.0103467	down	gi|1958621390|ref|NZ_CP068050.1|
gene-JKG63_RS10050	-2.50836	0.0103639	down	gi|1958621389|ref|NZ_CP068049.1|
gene-JKG63_RS13130	0.487892	0.0103945	no-diff	gi|1958621389|ref|NZ_CP068049.1|
gene-JKG63_RS00480	0.765659	0.0104384	no-diff	gi|1958621389|ref|NZ_CP068049.1|
gene-JKG63_RS32970	-0.460154	0.0104388	no-diff	gi|1958621390|ref|NZ_CP068050.1|
gene-JKG63_RS11750	0.434722	0.0105244	no-diff	gi|1958621389|ref|NZ_CP068049.1|
gene-JKG63_RS09975	-1.03561	0.0105962	down	gi|1958621389|ref|NZ_CP068049.1|
gene-JKG63_RS10760	0.64697	0.0107132	no-diff	gi|1958621389|ref|NZ_CP068049.1|
gene-JKG63_RS26130	1.44679	0.0108476	up	gi|1958621390|ref|NZ_CP068050.1|
gene-JKG63_RS32685	0.336542	0.0109918	no-diff	gi|1958621390|ref|NZ_CP068050.1|
gene-JKG63_RS31155	-0.708389	0.0110614	no-diff	gi|1958621390|ref|NZ_CP068050.1|
gene-JKG63_RS14030	-0.411517	0.0111109	no-diff	gi|1958621389|ref|NZ_CP068049.1|
gene-JKG63_RS01130	-0.363659	0.0111661	no-diff	gi|1958621389|ref|NZ_CP068049.1|
gene-JKG63_RS00915	-1.15417	0.0113239	down	gi|1958621389|ref|NZ_CP068049.1|
gene-JKG63_RS28140	-0.792668	0.0113745	no-diff	gi|1958621390|ref|NZ_CP068050.1|
gene-JKG63_RS24640	-0.193593	0.0114177	no-diff	gi|1958621390|ref|NZ_CP068050.1|
gene-JKG63_RS22530	-0.591004	0.0114275	no-diff	gi|1958621390|ref|NZ_CP068050.1|
gene-JKG63_RS31120	-0.527673	0.0114374	no-diff	gi|1958621390|ref|NZ_CP068050.1|
gene-JKG63_RS05245	-0.219519	0.0114563	no-diff	gi|1958621389|ref|NZ_CP068049.1|
gene-JKG63_RS05820	-0.541441	0.0114839	no-diff	gi|1958621389|ref|NZ_CP068049.1|
gene-JKG63_RS33330	0.52086	0.0115049	no-diff	gi|1958621390|ref|NZ_CP068050.1|
gene-JKG63_RS10915	0.144127	0.0115252	no-diff	gi|1958621389|ref|NZ_CP068049.1|
gene-JKG63_RS22930	0.548086	0.0115296	no-diff	gi|1958621390|ref|NZ_CP068050.1|
gene-JKG63_RS19525	-0.70904	0.0115308	no-diff	gi|1958621390|ref|NZ_CP068050.1|
gene-JKG63_RS10645	-0.523779	0.0116237	no-diff	gi|1958621389|ref|NZ_CP068049.1|
gene-JKG63_RS31820	-0.409323	0.0116382	no-diff	gi|1958621390|ref|NZ_CP068050.1|
gene-JKG63_RS02690	0.203998	0.0117962	no-diff	gi|1958621389|ref|NZ_CP068049.1|
gene-JKG63_RS14375	-0.889674	0.0118221	no-diff	gi|1958621389|ref|NZ_CP068049.1|
gene-JKG63_RS03075	-0.190217	0.0118228	no-diff	gi|1958621389|ref|NZ_CP068049.1|
gene-JKG63_RS30265	0.692219	0.0119379	no-diff	gi|1958621390|ref|NZ_CP068050.1|
gene-JKG63_RS02875	0.568792	0.0119939	no-diff	gi|1958621389|ref|NZ_CP068049.1|
gene-JKG63_RS17665	-0.388398	0.0121806	no-diff	gi|1958621389|ref|NZ_CP068049.1|
gene-JKG63_RS00160	-0.883068	0.0124278	no-diff	gi|1958621389|ref|NZ_CP068049.1|
gene-JKG63_RS24725	-1.06498	0.0125305	down	gi|1958621390|ref|NZ_CP068050.1|
gene-JKG63_RS01005	-0.721516	0.0125383	no-diff	gi|1958621389|ref|NZ_CP068049.1|
gene-JKG63_RS14550	-0.536008	0.0126915	no-diff	gi|1958621389|ref|NZ_CP068049.1|
gene-JKG63_RS03270	-0.298524	0.0127766	no-diff	gi|1958621389|ref|NZ_CP068049.1|
gene-JKG63_RS22380	0.667336	0.0127993	no-diff	gi|1958621390|ref|NZ_CP068050.1|
gene-JKG63_RS09615	0.869401	0.0128209	no-diff	gi|1958621389|ref|NZ_CP068049.1|
gene-JKG63_RS00640	-0.210159	0.0128412	no-diff	gi|1958621389|ref|NZ_CP068049.1|
gene-JKG63_RS30145	-1.94077	0.0130352	down	gi|1958621390|ref|NZ_CP068050.1|
gene-JKG63_RS26850	0.37298	0.0130378	no-diff	gi|1958621390|ref|NZ_CP068050.1|
gene-JKG63_RS18045	-0.840677	0.0132919	no-diff	gi|1958621389|ref|NZ_CP068049.1|
gene-JKG63_RS05305	-0.334142	0.0133378	no-diff	gi|1958621389|ref|NZ_CP068049.1|
gene-JKG63_RS26425	1.32351	0.0133556	up	gi|1958621390|ref|NZ_CP068050.1|
gene-JKG63_RS16595	-0.517127	0.0133707	no-diff	gi|1958621389|ref|NZ_CP068049.1|
gene-JKG63_RS02290	1.31746	0.0134108	up	gi|1958621389|ref|NZ_CP068049.1|
gene-JKG63_RS09520	-0.327887	0.0134332	no-diff	gi|1958621389|ref|NZ_CP068049.1|
gene-JKG63_RS10500	0.58924	0.0135557	no-diff	gi|1958621389|ref|NZ_CP068049.1|
gene-JKG63_RS11070	0.418772	0.0135839	no-diff	gi|1958621389|ref|NZ_CP068049.1|
gene-JKG63_RS11090	0.625711	0.0138022	no-diff	gi|1958621389|ref|NZ_CP068049.1|
gene-JKG63_RS13970	0.469717	0.0138872	no-diff	gi|1958621389|ref|NZ_CP068049.1|
gene-JKG63_RS21600	0.692204	0.0139482	no-diff	gi|1958621390|ref|NZ_CP068050.1|
gene-JKG63_RS32945	0.515527	0.0140441	no-diff	gi|1958621390|ref|NZ_CP068050.1|
gene-JKG63_RS14740	-0.24016	0.014098	no-diff	gi|1958621389|ref|NZ_CP068049.1|
gene-JKG63_RS01235	-0.564669	0.0141264	no-diff	gi|1958621389|ref|NZ_CP068049.1|
gene-JKG63_RS09970	-0.91232	0.0141533	no-diff	gi|1958621389|ref|NZ_CP068049.1|
gene-JKG63_RS00840	-2.16685	0.0141559	down	gi|1958621389|ref|NZ_CP068049.1|
gene-JKG63_RS17075	-0.426223	0.0142322	no-diff	gi|1958621389|ref|NZ_CP068049.1|
gene-JKG63_RS07405	-2.79203	0.0142836	down	gi|1958621389|ref|NZ_CP068049.1|
gene-JKG63_RS24560	0.810553	0.0143133	no-diff	gi|1958621390|ref|NZ_CP068050.1|
gene-JKG63_RS32485	-0.284462	0.0144165	no-diff	gi|1958621390|ref|NZ_CP068050.1|
gene-JKG63_RS01570	0.251221	0.0144684	no-diff	gi|1958621389|ref|NZ_CP068049.1|
gene-JKG63_RS14235	-0.203144	0.0145033	no-diff	gi|1958621389|ref|NZ_CP068049.1|
gene-JKG63_RS31945	-2.42113	0.0145187	down	gi|1958621390|ref|NZ_CP068050.1|
gene-JKG63_RS24165	0.843004	0.0145492	no-diff	gi|1958621390|ref|NZ_CP068050.1|
gene-JKG63_RS05140	0.421898	0.0146257	no-diff	gi|1958621389|ref|NZ_CP068049.1|
gene-JKG63_RS20710	0.904915	0.0146718	no-diff	gi|1958621390|ref|NZ_CP068050.1|
gene-JKG63_RS27105	-0.251269	0.0146894	no-diff	gi|1958621390|ref|NZ_CP068050.1|
gene-JKG63_RS26315	-0.162643	0.0147289	no-diff	gi|1958621390|ref|NZ_CP068050.1|
gene-JKG63_RS09605	0.453447	0.0147442	no-diff	gi|1958621389|ref|NZ_CP068049.1|
gene-JKG63_RS15685	0.236736	0.0147845	no-diff	gi|1958621389|ref|NZ_CP068049.1|
gene-JKG63_RS21130	1.03301	0.014839	up	gi|1958621390|ref|NZ_CP068050.1|
gene-JKG63_RS04680	-0.448739	0.0148608	no-diff	gi|1958621389|ref|NZ_CP068049.1|
gene-JKG63_RS30605	0.398359	0.0149392	no-diff	gi|1958621390|ref|NZ_CP068050.1|
gene-JKG63_RS14165	0.550577	0.0149898	no-diff	gi|1958621389|ref|NZ_CP068049.1|
gene-JKG63_RS06305	-0.519953	0.0149934	no-diff	gi|1958621389|ref|NZ_CP068049.1|
gene-JKG63_RS24505	-0.591181	0.0150016	no-diff	gi|1958621390|ref|NZ_CP068050.1|
gene-JKG63_RS09965	-0.633364	0.0150758	no-diff	gi|1958621389|ref|NZ_CP068049.1|
gene-JKG63_RS24425	0.261064	0.015128	no-diff	gi|1958621390|ref|NZ_CP068050.1|
gene-JKG63_RS20870	0.357843	0.0151833	no-diff	gi|1958621390|ref|NZ_CP068050.1|
gene-JKG63_RS03150	0.274731	0.0152554	no-diff	gi|1958621389|ref|NZ_CP068049.1|
gene-JKG63_RS18745	-1.4588	0.0153242	down	gi|1958621390|ref|NZ_CP068050.1|
gene-JKG63_RS34455	-0.987279	0.015346	no-diff	gi|1958621390|ref|NZ_CP068050.1|
gene-JKG63_RS18960	-1.47031	0.0153508	down	gi|1958621390|ref|NZ_CP068050.1|
gene-JKG63_RS35400	0.506612	0.0154281	no-diff	gi|1958621389|ref|NZ_CP068049.1|
gene-JKG63_RS10280	0.968204	0.0154543	no-diff	gi|1958621389|ref|NZ_CP068049.1|
gene-JKG63_RS05505	-0.446732	0.0154844	no-diff	gi|1958621389|ref|NZ_CP068049.1|
gene-JKG63_RS24445	0.527719	0.0155881	no-diff	gi|1958621390|ref|NZ_CP068050.1|
gene-JKG63_RS02790	0.211018	0.0156072	no-diff	gi|1958621389|ref|NZ_CP068049.1|
gene-JKG63_RS09855	-0.62678	0.0156486	no-diff	gi|1958621389|ref|NZ_CP068049.1|
gene-JKG63_RS12450	-0.31767	0.015721	no-diff	gi|1958621389|ref|NZ_CP068049.1|
gene-JKG63_RS31890	0.472112	0.0158162	no-diff	gi|1958621390|ref|NZ_CP068050.1|
gene-JKG63_RS13095	0.530219	0.0159265	no-diff	gi|1958621389|ref|NZ_CP068049.1|
gene-JKG63_RS20340	0.576873	0.0159565	no-diff	gi|1958621390|ref|NZ_CP068050.1|
gene-JKG63_RS20250	0.887059	0.0159837	no-diff	gi|1958621390|ref|NZ_CP068050.1|
gene-JKG63_RS31715	0.36944	0.016027	no-diff	gi|1958621390|ref|NZ_CP068050.1|
gene-JKG63_RS02870	0.650066	0.0161803	no-diff	gi|1958621389|ref|NZ_CP068049.1|
gene-JKG63_RS02960	1.3042	0.0163283	up	gi|1958621389|ref|NZ_CP068049.1|
gene-JKG63_RS20600	-0.322665	0.0164506	no-diff	gi|1958621390|ref|NZ_CP068050.1|
gene-JKG63_RS16140	0.261219	0.0165867	no-diff	gi|1958621389|ref|NZ_CP068049.1|
gene-JKG63_RS00420	-0.788209	0.0166065	no-diff	gi|1958621389|ref|NZ_CP068049.1|
gene-JKG63_RS19170	-0.436596	0.0166734	no-diff	gi|1958621390|ref|NZ_CP068050.1|
gene-JKG63_RS22585	-0.193368	0.0167694	no-diff	gi|1958621390|ref|NZ_CP068050.1|
gene-JKG63_RS16580	0.201697	0.0167785	no-diff	gi|1958621389|ref|NZ_CP068049.1|
gene-JKG63_RS08930	0.511767	0.0168079	no-diff	gi|1958621389|ref|NZ_CP068049.1|
gene-JKG63_RS03485	0.141461	0.0168523	no-diff	gi|1958621389|ref|NZ_CP068049.1|
gene-JKG63_RS03470	-0.250479	0.0168524	no-diff	gi|1958621389|ref|NZ_CP068049.1|
gene-JKG63_RS14820	-1.0468	0.0169259	down	gi|1958621389|ref|NZ_CP068049.1|
gene-JKG63_RS29270	0.221618	0.0170323	no-diff	gi|1958621390|ref|NZ_CP068050.1|
gene-JKG63_RS15880	-1.24408	0.0171352	down	gi|1958621389|ref|NZ_CP068049.1|
gene-JKG63_RS22795	-0.576292	0.0173474	no-diff	gi|1958621390|ref|NZ_CP068050.1|
gene-JKG63_RS20305	0.279225	0.0173763	no-diff	gi|1958621390|ref|NZ_CP068050.1|
gene-JKG63_RS17055	1.04339	0.0176448	up	gi|1958621389|ref|NZ_CP068049.1|
gene-JKG63_RS13930	-0.141153	0.0176594	no-diff	gi|1958621389|ref|NZ_CP068049.1|
gene-JKG63_RS22850	0.571173	0.0176738	no-diff	gi|1958621390|ref|NZ_CP068050.1|
gene-JKG63_RS04725	-0.289697	0.0177021	no-diff	gi|1958621389|ref|NZ_CP068049.1|
gene-JKG63_RS20760	0.658607	0.0177933	no-diff	gi|1958621390|ref|NZ_CP068050.1|
gene-JKG63_RS08485	0.415915	0.0178422	no-diff	gi|1958621389|ref|NZ_CP068049.1|
gene-JKG63_RS10055	-1.4407	0.0179151	down	gi|1958621389|ref|NZ_CP068049.1|
gene-JKG63_RS12490	0.465552	0.0179543	no-diff	gi|1958621389|ref|NZ_CP068049.1|
gene-JKG63_RS27175	-0.950459	0.01811	no-diff	gi|1958621390|ref|NZ_CP068050.1|
gene-JKG63_RS32340	0.293893	0.0181982	no-diff	gi|1958621390|ref|NZ_CP068050.1|
gene-JKG63_RS14330	-0.194971	0.0182033	no-diff	gi|1958621389|ref|NZ_CP068049.1|
gene-JKG63_RS08935	1.25318	0.0183971	up	gi|1958621389|ref|NZ_CP068049.1|
gene-JKG63_RS21700	0.650718	0.0184023	no-diff	gi|1958621390|ref|NZ_CP068050.1|
gene-JKG63_RS11315	0.673838	0.0185955	no-diff	gi|1958621389|ref|NZ_CP068049.1|
gene-JKG63_RS16715	0.342406	0.0185975	no-diff	gi|1958621389|ref|NZ_CP068049.1|
gene-JKG63_RS01900	-0.32226	0.0186046	no-diff	gi|1958621389|ref|NZ_CP068049.1|
gene-JKG63_RS22200	0.734456	0.0186513	no-diff	gi|1958621390|ref|NZ_CP068050.1|
gene-JKG63_RS19385	-0.528275	0.0187208	no-diff	gi|1958621390|ref|NZ_CP068050.1|
gene-JKG63_RS03775	0.606954	0.0188243	no-diff	gi|1958621389|ref|NZ_CP068049.1|
gene-JKG63_RS11690	-0.28188	0.0189942	no-diff	gi|1958621389|ref|NZ_CP068049.1|
gene-JKG63_RS31450	0.772966	0.0190185	no-diff	gi|1958621390|ref|NZ_CP068050.1|
gene-JKG63_RS06325	0.530268	0.0190953	no-diff	gi|1958621389|ref|NZ_CP068049.1|
gene-JKG63_RS19190	0.893936	0.0191543	no-diff	gi|1958621390|ref|NZ_CP068050.1|
gene-JKG63_RS25875	0.258091	0.0191789	no-diff	gi|1958621390|ref|NZ_CP068050.1|
gene-JKG63_RS12055	-0.385302	0.019205	no-diff	gi|1958621389|ref|NZ_CP068049.1|
gene-JKG63_RS03770	-0.381223	0.0192669	no-diff	gi|1958621389|ref|NZ_CP068049.1|
gene-JKG63_RS31185	-0.635032	0.0192978	no-diff	gi|1958621390|ref|NZ_CP068050.1|
gene-JKG63_RS23890	-1.08342	0.0193235	down	gi|1958621390|ref|NZ_CP068050.1|
gene-JKG63_RS14745	0.428744	0.0193844	no-diff	gi|1958621389|ref|NZ_CP068049.1|
gene-JKG63_RS06825	-1.28362	0.0193902	down	gi|1958621389|ref|NZ_CP068049.1|
gene-JKG63_RS32880	0.135226	0.0194205	no-diff	gi|1958621390|ref|NZ_CP068050.1|
gene-JKG63_RS31770	-0.158661	0.0194645	no-diff	gi|1958621390|ref|NZ_CP068050.1|
gene-JKG63_RS06415	1.11288	0.0194905	up	gi|1958621389|ref|NZ_CP068049.1|
gene-JKG63_RS26865	0.500605	0.0196494	no-diff	gi|1958621390|ref|NZ_CP068050.1|
gene-JKG63_RS18105	-0.316273	0.0197049	no-diff	gi|1958621389|ref|NZ_CP068049.1|
gene-JKG63_RS17630	-0.602785	0.0197293	no-diff	gi|1958621389|ref|NZ_CP068049.1|
gene-JKG63_RS24970	1.1414	0.0198262	up	gi|1958621390|ref|NZ_CP068050.1|
gene-JKG63_RS03010	0.441483	0.0200456	no-diff	gi|1958621389|ref|NZ_CP068049.1|
gene-JKG63_RS03765	0.750236	0.020072	no-diff	gi|1958621389|ref|NZ_CP068049.1|
gene-JKG63_RS11235	0.946404	0.0200759	no-diff	gi|1958621389|ref|NZ_CP068049.1|
gene-JKG63_RS14250	0.516302	0.0201503	no-diff	gi|1958621389|ref|NZ_CP068049.1|
gene-JKG63_RS34545	0.733262	0.0201786	no-diff	gi|1958621390|ref|NZ_CP068050.1|
gene-JKG63_RS25270	-1.00746	0.0202092	down	gi|1958621390|ref|NZ_CP068050.1|
gene-JKG63_RS17910	0.394969	0.0202329	no-diff	gi|1958621389|ref|NZ_CP068049.1|
gene-JKG63_RS20785	0.270247	0.0204107	no-diff	gi|1958621390|ref|NZ_CP068050.1|
gene-JKG63_RS04605	0.505908	0.0204229	no-diff	gi|1958621389|ref|NZ_CP068049.1|
gene-JKG63_RS14355	0.624058	0.0204646	no-diff	gi|1958621389|ref|NZ_CP068049.1|
gene-JKG63_RS33880	0.190302	0.0205432	no-diff	gi|1958621390|ref|NZ_CP068050.1|
gene-JKG63_RS04935	0.316037	0.0206095	no-diff	gi|1958621389|ref|NZ_CP068049.1|
gene-JKG63_RS04235	-0.757008	0.0206293	no-diff	gi|1958621389|ref|NZ_CP068049.1|
gene-JKG63_RS25785	-1.93814	0.0207522	down	gi|1958621390|ref|NZ_CP068050.1|
gene-JKG63_RS25175	0.667072	0.0208219	no-diff	gi|1958621390|ref|NZ_CP068050.1|
gene-JKG63_RS11125	0.294853	0.0208643	no-diff	gi|1958621389|ref|NZ_CP068049.1|
gene-JKG63_RS00655	-0.250495	0.0209298	no-diff	gi|1958621389|ref|NZ_CP068049.1|
gene-JKG63_RS34090	0.645367	0.0209862	no-diff	gi|1958621390|ref|NZ_CP068050.1|
gene-JKG63_RS02580	-0.246065	0.0211026	no-diff	gi|1958621389|ref|NZ_CP068049.1|
gene-JKG63_RS20685	-0.741213	0.0212676	no-diff	gi|1958621390|ref|NZ_CP068050.1|
gene-JKG63_RS07495	-0.438404	0.0213281	no-diff	gi|1958621389|ref|NZ_CP068049.1|
gene-JKG63_RS23850	0.78424	0.0213629	no-diff	gi|1958621390|ref|NZ_CP068050.1|
gene-JKG63_RS31000	0.595031	0.0215991	no-diff	gi|1958621390|ref|NZ_CP068050.1|
gene-JKG63_RS16935	0.67846	0.0216756	no-diff	gi|1958621389|ref|NZ_CP068049.1|
gene-JKG63_RS07750	0.600314	0.0219572	no-diff	gi|1958621389|ref|NZ_CP068049.1|
gene-JKG63_RS17425	0.222768	0.0219964	no-diff	gi|1958621389|ref|NZ_CP068049.1|
gene-JKG63_RS18580	-1.00893	0.0220869	down	gi|1958621389|ref|NZ_CP068049.1|
gene-JKG63_RS15620	-0.577727	0.0221849	no-diff	gi|1958621389|ref|NZ_CP068049.1|
gene-JKG63_RS06365	-0.238559	0.0223095	no-diff	gi|1958621389|ref|NZ_CP068049.1|
gene-JKG63_RS14640	0.950525	0.0223108	no-diff	gi|1958621389|ref|NZ_CP068049.1|
gene-JKG63_RS03750	-0.272971	0.0224276	no-diff	gi|1958621389|ref|NZ_CP068049.1|
gene-JKG63_RS15345	-0.521806	0.0224378	no-diff	gi|1958621389|ref|NZ_CP068049.1|
gene-JKG63_RS01695	0.825163	0.0224887	no-diff	gi|1958621389|ref|NZ_CP068049.1|
gene-JKG63_RS09915	-1.07596	0.0225055	down	gi|1958621389|ref|NZ_CP068049.1|
gene-JKG63_RS11410	0.14804	0.0225488	no-diff	gi|1958621389|ref|NZ_CP068049.1|
gene-JKG63_RS14310	-0.300149	0.0226257	no-diff	gi|1958621389|ref|NZ_CP068049.1|
gene-JKG63_RS00460	0.790637	0.0227792	no-diff	gi|1958621389|ref|NZ_CP068049.1|
gene-JKG63_RS21160	0.732777	0.0229387	no-diff	gi|1958621390|ref|NZ_CP068050.1|
gene-JKG63_RS00970	-0.50797	0.022997	no-diff	gi|1958621389|ref|NZ_CP068049.1|
gene-JKG63_RS33090	-0.509321	0.0230014	no-diff	gi|1958621390|ref|NZ_CP068050.1|
gene-JKG63_RS31280	0.507841	0.0230601	no-diff	gi|1958621390|ref|NZ_CP068050.1|
gene-JKG63_RS08240	0.180782	0.0230729	no-diff	gi|1958621389|ref|NZ_CP068049.1|
gene-JKG63_RS33440	-0.429298	0.0231155	no-diff	gi|1958621390|ref|NZ_CP068050.1|
gene-JKG63_RS01735	-0.202051	0.0231368	no-diff	gi|1958621389|ref|NZ_CP068049.1|
gene-JKG63_RS23620	0.47092	0.0231649	no-diff	gi|1958621390|ref|NZ_CP068050.1|
gene-JKG63_RS02575	-0.209487	0.0231766	no-diff	gi|1958621389|ref|NZ_CP068049.1|
gene-JKG63_RS13100	0.329397	0.0232283	no-diff	gi|1958621389|ref|NZ_CP068049.1|
gene-JKG63_RS01285	-0.352483	0.0233646	no-diff	gi|1958621389|ref|NZ_CP068049.1|
gene-JKG63_RS24185	0.913248	0.0236324	no-diff	gi|1958621390|ref|NZ_CP068050.1|
gene-JKG63_RS04160	-0.451145	0.0236674	no-diff	gi|1958621389|ref|NZ_CP068049.1|
gene-JKG63_RS05435	0.758149	0.0236834	no-diff	gi|1958621389|ref|NZ_CP068049.1|
gene-JKG63_RS09665	-0.755232	0.0237064	no-diff	gi|1958621389|ref|NZ_CP068049.1|
gene-JKG63_RS29375	0.662586	0.0238197	no-diff	gi|1958621390|ref|NZ_CP068050.1|
gene-JKG63_RS10510	-0.351718	0.0238937	no-diff	gi|1958621389|ref|NZ_CP068049.1|
gene-JKG63_RS04560	-0.338543	0.024157	no-diff	gi|1958621389|ref|NZ_CP068049.1|
gene-JKG63_RS14305	-0.327137	0.0242721	no-diff	gi|1958621389|ref|NZ_CP068049.1|
gene-JKG63_RS07315	0.648027	0.0243088	no-diff	gi|1958621389|ref|NZ_CP068049.1|
gene-JKG63_RS17435	-0.205013	0.024427	no-diff	gi|1958621389|ref|NZ_CP068049.1|
gene-JKG63_RS32680	0.958281	0.0246351	no-diff	gi|1958621390|ref|NZ_CP068050.1|
gene-JKG63_RS24705	1.23492	0.0246353	up	gi|1958621390|ref|NZ_CP068050.1|
gene-JKG63_RS02105	0.145808	0.024768	no-diff	gi|1958621389|ref|NZ_CP068049.1|
gene-JKG63_RS08070	0.216141	0.0248357	no-diff	gi|1958621389|ref|NZ_CP068049.1|
gene-JKG63_RS27995	0.366545	0.0249056	no-diff	gi|1958621390|ref|NZ_CP068050.1|
gene-JKG63_RS02425	-0.158829	0.0249364	no-diff	gi|1958621389|ref|NZ_CP068049.1|
gene-JKG63_RS26580	0.720371	0.0249525	no-diff	gi|1958621390|ref|NZ_CP068050.1|
gene-JKG63_RS09895	-1.47589	0.0249804	down	gi|1958621389|ref|NZ_CP068049.1|
gene-JKG63_RS29715	0.809489	0.0249997	no-diff	gi|1958621390|ref|NZ_CP068050.1|
gene-JKG63_RS17860	-0.375316	0.0251252	no-diff	gi|1958621389|ref|NZ_CP068049.1|
gene-JKG63_RS02195	-0.366864	0.025161	no-diff	gi|1958621389|ref|NZ_CP068049.1|
gene-JKG63_RS18535	-0.899844	0.0252037	no-diff	gi|1958621389|ref|NZ_CP068049.1|
gene-JKG63_RS10815	0.205144	0.0252287	no-diff	gi|1958621389|ref|NZ_CP068049.1|
gene-JKG63_RS15785	-0.443112	0.0252433	no-diff	gi|1958621389|ref|NZ_CP068049.1|
gene-JKG63_RS02800	-0.239119	0.0252767	no-diff	gi|1958621389|ref|NZ_CP068049.1|
gene-JKG63_RS08280	0.249053	0.0253907	no-diff	gi|1958621389|ref|NZ_CP068049.1|
gene-JKG63_RS30720	-0.581877	0.0254423	no-diff	gi|1958621390|ref|NZ_CP068050.1|
gene-JKG63_RS26845	1.00239	0.0255273	up	gi|1958621390|ref|NZ_CP068050.1|
gene-JKG63_RS34880	-1.64914	0.0255736	down	gi|1958621391|ref|NZ_CP068051.1|
gene-JKG63_RS22980	1.04597	0.025579	up	gi|1958621390|ref|NZ_CP068050.1|
gene-JKG63_RS17915	-0.506924	0.0256885	no-diff	gi|1958621389|ref|NZ_CP068049.1|
gene-JKG63_RS08375	-0.318062	0.0257461	no-diff	gi|1958621389|ref|NZ_CP068049.1|
gene-JKG63_RS22620	-0.137681	0.0259205	no-diff	gi|1958621390|ref|NZ_CP068050.1|
gene-JKG63_RS32555	-0.571339	0.0260275	no-diff	gi|1958621390|ref|NZ_CP068050.1|
gene-JKG63_RS29970	0.525344	0.0260928	no-diff	gi|1958621390|ref|NZ_CP068050.1|
gene-JKG63_RS28820	0.485184	0.0261828	no-diff	gi|1958621390|ref|NZ_CP068050.1|
gene-JKG63_RS22345	1.45178	0.0261924	up	gi|1958621390|ref|NZ_CP068050.1|
gene-JKG63_RS20850	-0.28597	0.0262424	no-diff	gi|1958621390|ref|NZ_CP068050.1|
gene-JKG63_RS08090	0.593842	0.0262508	no-diff	gi|1958621389|ref|NZ_CP068049.1|
gene-JKG63_RS16340	0.265557	0.0262562	no-diff	gi|1958621389|ref|NZ_CP068049.1|
gene-JKG63_RS14020	0.490647	0.0262643	no-diff	gi|1958621389|ref|NZ_CP068049.1|
gene-JKG63_RS04165	0.157927	0.0264562	no-diff	gi|1958621389|ref|NZ_CP068049.1|
gene-JKG63_RS27985	0.44714	0.0265636	no-diff	gi|1958621390|ref|NZ_CP068050.1|
gene-JKG63_RS24095	0.550322	0.0265893	no-diff	gi|1958621390|ref|NZ_CP068050.1|
gene-JKG63_RS00365	0.269071	0.0266659	no-diff	gi|1958621389|ref|NZ_CP068049.1|
gene-JKG63_RS07575	0.761916	0.0268497	no-diff	gi|1958621389|ref|NZ_CP068049.1|
gene-JKG63_RS03410	0.25552	0.026971	no-diff	gi|1958621389|ref|NZ_CP068049.1|
[truncated: 4,090 more rows]
